# Supplementary material for: A bibliometric analysis of the global research on biosimilars
Source: J Pharm Policy Pract. 2018 Mar 27;11:6. doi: 10.1186/s40545-018-0133-2 (PMC5870206; doi:10.1186/s40545-018-0133-2)
Supplement: Supplementary file 1 — Dataset 1: Data obtained from Scopus, a .CSV that contain list of studies included. (CSV 6323 kb) [file 40545_2018_133_MOESM1_ESM.csv]

Authors	Title	Year	Source title	Volume	Issue	Art. No.	Page start	Page end	Page count	Cited by	DOI	Link	Affiliations	Authors with affiliations	Abstract	Author Keywords	Index Keywords	Funding Details	Funding Text	Document Type	Source	EID
Young B.L., Khan M.A., Chapman T.J., Parry R., Connolly M.A., Watts A.G.,"Evaluation of the physicochemical and functional stability of diluted REMSIMA® upon extended storage - A study compliant with NHS (UK) guidance",2015,"International Journal of Pharmaceutics","496","2",,"421","431",,1,10.1016/j.ijpharm.2015.10.016,"https://www.scopus.com/inward/record.uri?eid=2-s2.0-84949565497&doi=10.1016%2…	Unit A15 Fiveways Light Industrial Estate	Westwells Road	Corsham	United Kingdom""	Young	B.L.	Department of Pharmacy and Pharmacology	University of Bath	Claverton Down	Bath	United Kingdom" Khan	M.A.	Bath ASU	Unit A15 Fiveways Light Industrial Estate	Westwells Road	Corsham	United Kingdom Chapman	T.J.	Department of Pharmacy and Pharmacology	University of Bath	Claverton Down	Bath	United Kingdom Parry	R.	Bath ASU	Unit A15 Fiveways Light Industrial Estate	Westwells Road	Corsham	United Kingdom Connolly	M.A.	Bath ASU	Unit A15 Fiveways Light Industrial Estate	Westwells Road	Corsham	United Kingdom " Watts	A.G.	Department of Pharmacy and Pharmacology	University of Bath	Claverton Down	Bath	United Kingdom""	A newly licensed biosimilar product containing infliximab as the active pharmaceutical ingredient has recently been marketed under the brand name Remsima®. We have evaluated the stability of Remsima® diluted in sodium chloride solution and stored in polyolefin bags at 2-8 °C using a range of techniques to assess the physico-chemical and functional integrity of the drug over time. The methods and …	enabling the data to be used for the application of an extended shelf-life to Remsima products in the UK	when prepared under a Section 10 exemption or a Specials Licence. The results clearly demonstrate physico-chemical and functional stability of the drug over the 7 day period of the study	when prepared as described here under aseptic conditions in accordance with the Summary of manufacturers Product Characteristics. © 2015 The Authors. Published by Elsevier B.V. This is an open access article under the CC BY license.""	Antibody" Biosimilar Compliance Extended storage Infliximab Remsima Shelf-life " Stability study""	infliximab" polyolefin sodium chloride tumor necrosis factor alpha CT-P13 monoclonal antibody alpha helix area under the curve Article beta sheet biological activity cell death cell viability controlled study dilution drug degradation drug stability drug storage limit of detection limit of quantitation national health service pH pH measurement physical chemistry priority journal shelf life United…	Monoclonal Cell Line Chromatography	High Pressure Liquid Drug Stability Drug Storage Dynamic Light Scattering Guideline Adherence Humans Hydrogen-Ion Concentration Protein Structure
Steiner D.J., Thomson Reuters Accelus,"Pharmaceuticals and Medical Devices: Medicare Part D",2015,"Issue brief (Health Policy Tracking Service)",,,,"1","31",,,,"https://www.scopus.com/inward/record.uri?eid=2-s2.0-84973407161&partnerID=40&md5=d354e3294231ebc4b07bc9bf6adabe5b",,"Steiner, D.J. " Thomson Reuters Accelus""	[No abstract available]		antidepressant agent" biosimilar agent cardiovascular agent narcotic analgesic agent prescription drug African American aged cost control drug cost drug legislation dual eligibility (health insurance) economics fraud government human legislation and jurisprudence medicaid medicare medication therapy management Myocardial Infarction outcome assessment pharmacoeconomics pharmacy United States Afric…	Opioid Antidepressive Agents Biosimilar Pharmaceuticals Cardiovascular Agents Centers for Medicare and Medicaid Services (U.S.) Cost Savings Drug Costs Dual MEDICAID MEDICARE Eligibility Economics	Pharmaceutical Fraud Humans Legislation	Drug Medicaid Medicare Part C Medicare Part D Medication Therapy Management Myocardial Infarction Outcome Assessment (Health Care) Pharmacies Prescription Drugs United States " United States Dept. of Health and Human Services""			Article	Scopus	2-s2.0-84973407161"
Steiner D.J., Thomson Reuters Accelus,"Pharmaceuticals and Medical Devices: Cost Savings",2015,"Issue brief (Health Policy Tracking Service)",,,,"1","31",,,,"https://www.scopus.com/inward/record.uri?eid=2-s2.0-84973407621&partnerID=40&md5=8afab4c9c2abdabbffa4b53330035274",,"Steiner, D.J. " Thomson Reuters Accelus""	[No abstract available]		biosimilar agent" contraceptive agent generic drug prescription drug asthma Canada Cardiovascular Diseases commercial phenomena computer program cost cost control drug cost drug legislation economics electronic prescribing food and drug administration government health care delivery health care policy health insurance hepatitis C human legislation and jurisprudence medicaid medication compliance …	Generic Economics	Pharmaceutical Electronic Prescribing Federal Government Formularies as Topic Health Benefit Plans	Employee Health Insurance Exchanges Health Services Accessibility Hepatitis C Humans Insurance	Pharmaceutical Services Legislation	Drug Medicaid Medication Adherence Neoplasms Patient Protection and Affordable Care Act Pharmacies Prescription Drugs Software United States " United States Food and Drug Administration""			Article	Scopus	2-s2.0-84973407621"
Perfetti V., Dalle Carbonare S., Vecchio S., Paglino C., Secondino S., Tringali M., Pedrazzoli P., Dellagiovanna M.,"Diffusion of biosimilar hemopoietic growth factors use in oncology practice: an Italian experience",2015,"PharmacoEconomics - Italian Research Articles","17","1", 3,"","",6,,10.1007/s40276-015-0026-1,"https://www.scopus.com/inward/record.uri?eid=2-s2.0-84937842360&doi=10.1007%2fs40…	viale Indipendenza 3	Pavia	Italy " Direzione Generale Salute	Health Technology Assessment program	Piazza Città di Lombardia 1	Milano	Italy""	Perfetti	V.	S.C. Oncologia Fondazione IRCCS Policlinico San Matteo	viale Golgi 19	Pavia	Italy" Dalle Carbonare	S.	ASL Pavia	viale Indipendenza 3	Pavia	Italy Vecchio	S.	ASL Pavia	viale Indipendenza 3	Pavia	Italy Paglino	C.	S.C. Oncologia Fondazione IRCCS Policlinico San Matteo	viale Golgi 19	Pavia	Italy Secondino	S.	S.C. Oncologia Fondazione IRCCS Policlinico San Matteo	viale Golgi 19	Pavia	Italy Tringali	M.	Direzione Generale Salute	Health Technology Assessment program	Piazza Città di Lombardia 1	Milano	Italy Pedrazzoli	P.	S.C. Oncologia Fondazione IRCCS Policlinico San Matteo	viale Golgi 19	Pavia	Italy " Dellagiovanna	M.	ASL Pavia	viale Indipendenza 3	Pavia	Italy""
Chandra A., Vanderpuye-Orgle J.,"Competition and Biosimilar Products--Reply",2015,"JAMA","314","24",,"2692","",,,10.1001/jama.2015.15058,"https://www.scopus.com/inward/record.uri?eid=2-s2.0-84953408090&doi=10.1001%2fjama.2015.15058&partnerID=40&md5=84210280324553bbb35136097dd6eb11","Harvard University, Cambridge, Massachusetts " Precision Health Economics	Los Angeles	California""	Chandra	A.	Harvard University	Cambridge	Massachusetts" " Vanderpuye-Orgle	J.	Precision Health Economics	Los Angeles	California""	[No abstract available]		biosimilar agent" drug labeling Biosimilar Pharmaceuticals " Drug Labeling""			Letter	Scopus	2-s2.0-84953408090"
Frankel M., McKay J.,"Competition and biosimilar products",2015,"JAMA - Journal of the American Medical Association","314","24",,"2691","2692",,,10.1001/jama.2015.15052,"https://www.scopus.com/inward/record.uri?eid=2-s2.0-84951945317&doi=10.1001%2fjama.2015.15052&partnerID=40&md5=f64d4bb99587b5c362f6d064f465c9cc","Sandoz Inc, 100 College RdW, Princeton, NJ, United States","Frankel, M., Sandoz Inc…	J.	Sandoz Inc	100 College RdW	Princeton	NJ	United States""	[No abstract available]		biological product" biosimilar agent amino acid sequence competition food and drug administration health care policy Letter physical chemistry prediction priority journal product safety protein processing United States drug labeling Biosimilar Pharmaceuticals " Drug Labeling""			Letter	Scopus	2-s2.0-84951945317"
Chandra A., Vanderpuye-Orgle J.,"In Reply",2015,"JAMA - Journal of the American Medical Association","314","24",,"2692","",,,10.1001/jama.2015.15058,"https://www.scopus.com/inward/record.uri?eid=2-s2.0-84951992043&doi=10.1001%2fjama.2015.15058&partnerID=40&md5=a54716ea883eb1fa2fcd8d2a94327553","Harvard University, 79 JFK St, Cambridge, MA, United States " Precision Health Economics	Los Angeles	CA	United States""	Chandra	A.	Harvard University	79 JFK St	Cambridge	MA	United States" " Vanderpuye-Orgle	J.	Precision Health Economics	Los Angeles	CA	United States""	[No abstract available]		biosimilar agent" drug approval drug efficacy drug indication drug quality drug safety food and drug administration human immunogenicity Letter priority journal " pure red cell anemia""			Letter	Scopus	2-s2.0-84951992043"
Singh S.C., Bagnato K.M.,"The economic implications of biosimilars",2015,"The American journal of managed care","21","16",,"s331","s340",,10,,"https://www.scopus.com/inward/record.uri?eid=2-s2.0-85012855515&partnerID=40&md5=05757a2a1d25689c3c4374a195ac154b","surya.singh@cvshealth.com","Singh, S.C., surya.singh@cvshealth.com " Bagnato	K.M.	surya.singh@cvshealth.com""	Between 2013 and 2014	spending on specialty drugs	including biologics	increased 32.4%	while spending on small-molecule drugs increased just 6.8%. By 2016	8 of the 10 top-selling drugs are expected to be biologics. While many biologics will be going off patent	there will likely be multiple prospective manufacturers of biosimilars	and a growing emphasis on regulatory guidelines to ensure their efficacy and safety	in the very near future. A strong factor and assumption surrounding biosimilar development and use is the potential for healthcare cost savings" " the introduction of biosimilars is expected to reduce drug costs	although to a lesser degree than seen with small-molecule generic drugs. Managed care clinicians and providers must carefully consider the economic implications and potential cost-effectiveness of uptake of biosimilars for therapy in clinical practice.""		biosimilar agent" cost control drug approval drug cost economic aspect economics health care cost human reimbursement United States Biosimilar Pharmaceuticals Cost Savings Drug Approval Drug Costs Economic Competition Health Expenditures Humans Reimbursement Mechanisms " United States""			Article	Scopus	2-s2.0-85012855515"
Mihara K., Ito Y., Hatano Y., Komurasaki Y., Sugimura A., Jones M., Liu H., Mai S., Lara-Velasco O., Bai L., Ketkar A., Adams M., Hirato T., Ionescu R.,"Host Cell Proteins: The Hidden Side of Biosimilarity Assessment",2015,"Journal of Pharmaceutical Sciences","104","12",,"3991","3996",,2,10.1002/jps.24642,"https://www.scopus.com/inward/record.uri?eid=2-s2.0-84954387730&doi=10.1002%2fjps.24642&par…	GlaxoSmithKline	King of Prussia	PA	United States " RandD Platform Technology and Science	GlaxoSmithKline	Stevenage	United Kingdom""	Mihara	K.	Research Institute	JCR Pharmaceuticals Co.	Ltd	Kobe	Japan" Ito	Y.	Research Institute	JCR Pharmaceuticals Co.	Ltd	Kobe	Japan Hatano	Y.	Research Institute	JCR Pharmaceuticals Co.	Ltd	Kobe	Japan Komurasaki	Y.	Research Institute	JCR Pharmaceuticals Co.	Ltd	Kobe	Japan Sugimura	A.	Research Institute	JCR Pharmaceuticals Co.	Ltd	Kobe	Japan Jones	M.	RandD Platform Technology and Science	GlaxoSmithKline	King of Prussia	PA	United States Liu	H.	RandD Platform Technology and Science	GlaxoSmithKline	King of Prussia	PA
Grampp G., Ramanan S.,"The Diversity of Biosimilar Design and Development: Implications for Policies and Stakeholders",2015,"BioDrugs","29","6",,"365","372",,1,10.1007/s40259-015-0147-0,"https://www.scopus.com/inward/record.uri?eid=2-s2.0-84951192865&doi=10.1007%2fs40259-015-0147-0&partnerID=40&md5=5f33d52b459e33ffe9b3241a75439548","Amgen Inc., Longmont, CO, United States " Amgen Inc.	One Amgen Center Drive	Thousand Oaks	CA	United States""	Grampp	G.	Amgen Inc.	Longmont	CO	United States" " Ramanan	S.	Amgen Inc.	One Amgen Center Drive	Thousand Oaks	CA	United States""	Biosimilars are required to be similar or highly similar in structure to their biologic reference product but are neither expected nor required to contain identical active substances. For example	glycosylated biosimilars approved to date demonstrate quantitative and qualitative structural differences from their reference product and exemplify the latitude of variations permitted for biosimilars. Although differences between a candidate biosimilar and its reference product will be evaluated for differential clinical effects during biosimilarity assessment	it is unlikely that potential differences between any two indirectly related biosimilars will be formally evaluated. Furthermore	biosimilar pathways permit variations in pharmaceutical attributes	clinical development approaches	and regulatory outcomes	resulting in further diversity of attributes among approved biosimilars. Because biosimilars may vary across the ranges of structural and functional acceptance criteria	they should not be treated like multisource	generic drugs. © 2015 The Author(s).""		biosimilar agent" generic drug biosimilar agent recombinant erythropoietin drug approval drug design European Union human Japan nonhuman pharmaceutics policy priority journal Review animal drug development economics legislation and jurisprudence metabolism procedures synthesis Animals Biosimilar Pharmaceuticals Drug Approval Drug Design Drug Discovery Drugs	Generic Epoetin Alfa " Humans""			Review	Scopus	2-s2.0-84951192865"
Stevenson J.G.,"Clinical data and regulatory issues of biosimilar products",2015,"The American journal of managed care","21","16",,"s320","s330",,5,,"https://www.scopus.com/inward/record.uri?eid=2-s2.0-85012848053&partnerID=40&md5=41f5ad9df34312a6794e737a043d327d","jimsteve@umich.edu","Stevenson, J.G., jimsteve@umich.edu","Biologics are a fast-growing segment of pharmaceutical development. Many a…	Generic Europe Humans Patient Safety Quality Control Technology	Pharmaceutical United States " United States Food and Drug Administration""			Article	Scopus	2-s2.0-85012848053"
Peters A.L., Daniel Pollom R., Zielonka J.S., Carey M.A., Edelman S.V.,"Biosimilars and new insulin versions",2015,"Endocrine Practice","21","12",,"1387","1394",,5,10.4158/EP14595.RA,"https://www.scopus.com/inward/record.uri?eid=2-s2.0-84979828289&doi=10.4158%2fEP14595.RA&partnerID=40&md5=3d0d7a63abd0fb561795467600b1d84a","Keck School of Medicine, University of Southern California, Los Angeles, C…	Lilly Corporate Center	Indianapolis	IN	United States InVentiv Health Clinical	Blue Bell	PA	United States Division of Endocrinology and Metabolism	University of California	San Diego	CA	United States " Veterans Affairs Medical Center	San Diego	CA	United States""	Peters	A.L.	Keck School of Medicine	University of Southern California	Los Angeles	CA	United States" Daniel Pollom	R.	Eli Lilly and Company	Lilly Corporate Center	Indianapolis	IN	United States Zielonka	J.S.	Eli Lilly and Company	Lilly Corporate Center	Indianapolis	IN	United States Carey	M.A.	InVentiv Health Clinical	Blue Bell	PA	United States " Edelman	S.V.	Division of Endocrinology and Metabolism	University of California	San Diego	CA	United States	Veterans Affairs Medical Center	San Diego	CA	United States""	Objective: To provide clinicians with an overview of similar biologic products including biosimilars and new insulin versions available in the U.S. and of key issues associated with such products
Shin D., Kim Y., Kim Y.S., Körnicke T., Fuhr R.,"A Randomized, Phase i Pharmacokinetic Study Comparing SB2 and Infliximab Reference Product (Remicade®) in Healthy Subjects",2015,"BioDrugs","29","6",,"381","388",,9,10.1007/s40259-015-0150-5,"https://www.scopus.com/inward/record.uri?eid=2-s2.0-84951020928&doi=10.1007%2fs40259-015-0150-5&partnerID=40&md5=9558cb55005c8dcd3e6b6b457c962222","Samsung Bi…	Berlin	Germany""	Shin	D.	Samsung Bioepis Co.	Ltd.	107 Chemdan-daero	Yeonsu-gu	Incheon	South Korea" Kim	Y.	Samsung Bioepis Co.	Ltd.	107 Chemdan-daero	Yeonsu-gu	Incheon	South Korea Kim	Y.S.	Samsung Bioepis Co.	Ltd.	107 Chemdan-daero	Yeonsu-gu	Incheon	South Korea Körnicke	T.	PAREXEL International Early Phase Clinical Unit	Berlin	Germany " Fuhr	R.	PAREXEL International Early Phase Clinical Unit	Berlin	Germany""	Objective: SB2	a biosimilar to infliximab reference product (INF)	has an identical amino acid sequence and similar physicochemical functional properties to its reference product. The primary objective of this study is to demonstrate pharmacokinetic (PK) bioequivalence between SB2 and EU-sourced INF (EU-INF)	between SB2 and US-sourced INF (US-INF)	and between EU-INF and US-INF. Methods: This study was a randomized	single-blind	three-arm	parallel group study in 159 healthy subjects. All subjects received a single 5 mg/kg intravenous infusion of study drug and then were observed for 10 weeks to study PK	safety and immunogenicity. The primary PK parameters were area under the concentration-time curve (AUC) from time zero to infinity (AUCinf)	AUC from time zero to the last quantifiable concentration (AUClast) and maximum concentration (C max). Bioequivalence for the primary PK parameters was to be concluded using an analysis of variance (ANOVA) if the 90 % confidence intervals (CIs) for the ratio of geometric least squares means (LSMeans) of the treatments compared were completely contained within the pre-defined equivalence margin	0.8-1.25. Results: All of the 90 % CIs for the geometric LSMean ratios of primary PK parameters for each comparison were within the pre-defined equivalence margin. The proportion of subjects who experienced treatment-emergent adverse events was comparable between treatments. The incidences of anti-drug antibodies between the three treatments were comparable. Conclusion: This study demonstrated bi…		biosimilar agent" drug antibody infliximab sb 2 unclassified drug biosimilar agent infliximab adult area under the curve Article bioequivalence Borrelia infection comparative study concussion controlled study drug safety female headache human human experiment immunogenicity incidence kidney cyst major clinical study male normal human priority journal rhinopharyngitis single drug dose clinical tri…	Intravenous Adult Biosimilar Pharmaceuticals Cross-Over Studies Female Healthy Volunteers Humans Infliximab Male Middle Aged " Single-Blind Method""			Article
Dörner T., Kay J.,"Biosimilars in rheumatology: Current perspectives and lessons learnt",2015,"Nature Reviews Rheumatology","11","12",,"713","724",,40,10.1038/nrrheum.2015.110,"https://www.scopus.com/inward/record.uri?eid=2-s2.0-84948714780&doi=10.1038%2fnrrheum.2015.110&partnerID=40&md5=1c14fa0bea9ea44f15ddf02179568db5","Department of Medicine, Rheumatology and Clinical Immunology, Charite Unive…	UMass Memorial Medical Centre	University of Massachusetts Medical School	119 Belmont Street	Worcester	MA	United States""	Dörner	T.	Department of Medicine	Rheumatology and Clinical Immunology	Charite Universitätsmedizin	DRFZ Berlin	Chariteplatz 01	Berlin	Germany" " Kay	J.	Department of Medicine	UMass Memorial Medical Centre	University of Massachusetts Medical School	119 Belmont Street	Worcester	MA	United States""	Biosimilars	based on biopharmaceuticals approved by regulatory agencies that are no longer under patent protection	have efficacy and safety comparable to their reference products	and are a new therapeutic option to treat inflammatory diseases. Biosimilars must be distinguished from 'biomimics' or 'biocopies'	which are marketed in some countries but have not been evaluated according to the stringent regulatory pathway used for biosimilars. CT-P13	based on infliximab	was the first biosimilar approved for the treatment of inflammatory diseases" " however	some countries did not allow extrapolation of indications to all eight diseases for which the reference drug infliximab is approved. Antidrug antibodies can reduce drug levels and affect clinical efficacy	but although available data suggest that biosimilars and their reference products have comparable immunogenicity	this important property might differ between individual biopharmaceuticals. This Review discusses biosimilars already approved within the past 3 years to treat rheumatic diseases	as well as others that are currently under development. The main challenges posed by biosimilars are also addressed	such as the extrapolation of indications to diseases only studied for the reference drug	and the definition of strategies for adequate pharmacovigilance to monitor biosimilars after marketing approval. © 2015 Macmillan Publishers Limited.""		abp 501" adalimumab avent bcd 057 bi 695501 biosimilar agent bow 050 bx 2922 chs 0214 chs 1420 ct p 13 dwp 422 enia 11 etanercept gp 2015 c gp 2017 hd 203 infliximab lbal lbec 0101 ons 3010 pf 06410293 pf 06438179 prx 106 rituximab sb 2 sb 4 sb 5 unclassified drug unindexed drug zrc 3197 antirheumatic agent biosimilar agent infliximab drug approval drug efficacy drug indication drug monitoring dr…			Review	Scopus	2-s2.0-84948714780"
Guarienti M., Giacopuzzi E., Gianoncelli A., Sigala S., Spano P., Pecorelli S., Pani L., Memo M.,"Computational and functional analysis of biopharmaceutical drugs in zebrafish: Erythropoietin as a test model",2015,"Pharmacological Research","102",,,"12","21",,2,10.1016/j.phrs.2015.09.004,"https://www.scopus.com/inward/record.uri?eid=2-s2.0-84941962546&doi=10.1016%2fj.phrs.2015.09.004&partnerID=40…	Via del Tritone 181	Roma	Italy""	Guarienti	M.	Department of Molecular and Translational Medicine	University of Brescia	Viale Europa 11	Brescia	Italy" Giacopuzzi	E.	Department of Molecular and Translational Medicine	University of Brescia	Viale Europa 11	Brescia	Italy Gianoncelli	A.	Department of Molecular and Translational Medicine	University of Brescia	Viale Europa 11	Brescia	Italy Sigala	S.	Department of Molecular and Translational Medicine	University of Brescia	Viale Europa 11	Brescia	Italy Spano	P.	Department of Molecular and Translational Medicine	University of Brescia	Viale Europa 11	Brescia	Italy Pecorelli	S.	Department of Molecular and Translational Medicine	University of Brescia	Viale Europa 11	Brescia	Italy	Agenzia Italiana Del Farmaco	Via del Tritone 181	Roma	Italy Pani	L.	Agenzia Italiana Del Farmaco	Via del Tritone 181	Roma	Italy " Memo
Windisch J.,"Biosimilars versus originators: Similarities and differences from development to approval",2015,"International Journal of Clinical Rheumatology","10","6",,"501","510",,,10.2217/ijr.15.49,"https://www.scopus.com/inward/record.uri?eid=2-s2.0-84951774777&doi=10.2217%2fijr.15.49&partnerID=40&md5=4cff1a1ce76d417bdbfad3c2288cf54c","Sandoz Biopharmaceuticals, Biochemiestr. 10, Kundl, Austri…	Trzy Lipy 3	Gda?sk	Poland""	Windisch	J.	Sandoz Biopharmaceuticals	Biochemiestr. 10	Kundl	Austria	Gda?sk Science and Technology Park	Trzy Lipy 3	Gda?sk	Poland""	Due to the expiry of patents for biological pharmaceuticals	in forthcoming years there will be an increase in the approval of biosimilars by the international health authorities. The aims are an understanding of the natural variability of biological substances and the clinical relevance of the diverse product attributes	proof of comparability (similarity) as a self-contained concept in the development and approval of biosimilars and importance of extrapolation to other indications when comparability is demonstrated by comprehensive analytical and functional studies. Strict requirements by the European Medicines Agency guarantee the highest quality standards	which have led to significant savings in the healthcare system and an expansion of access to biological pharmaceuticals in many countries and for many patients. © 2015 Future Medicine Ltd.""	bioequivalence" biosimilar pharmaceuticals glycosylation health economics " monoclonal antibody""	abatacept" adalimumab belimumab biological product biosimilar agent certolizumab pegol etanercept generic drug golimumab infliximab originator agent recombinant interleukin 1 receptor blocking agent rituximab tocilizumab unclassified drug drug approval drug efficacy drug indication drug safety health care cost human practice guideline priority journal process development " Review""			Review	Scopus	2-s2.0-84951774777"
Titchener-Hooker N., Przybycien T.,"SBE special Section: Biopharmaceuticals - Continuous processing in downstream operations",2015,"Chemical Engineering Progress","111","12",,"","",,,,"https://www.scopus.com/inward/record.uri?eid=2-s2.0-84950974698&partnerID=40&md5=8dc0b2e32b0dd09c542b37c9f196a2f7",,"Titchener-Hooker, N. " Przybycien	T.""	This article discusses the state of continuous DSP of biologics and the motivations for pursuing continuous processes	as well as the obstacles that must be overcome for commercial implementation to become a reality. Despite advances in DSP equipment	media	and processes	the batch model of production persists. The industrial and academic DSP research and development community devotes a great deal of attention to continuous processing	including related topics such as the use of disposable or single-use equipment and the production of biosimilars.""		Research and development management" Biopharmaceuticals Biosimilars Commercial implementation Continuous process Continuous processing Downstream operation Research and development Special sections " Industrial research""			Article	Scopus	2-s2.0-84950974698"
Rana P., Roy V.,"Generic medicines: Issues and relevance for global health",2015,"Fundamental and Clinical Pharmacology","29","6",,"529","542",,4,10.1111/fcp.12155,"https://www.scopus.com/inward/record.uri?eid=2-s2.0-84954485741&doi=10.1111%2ffcp.12155&partnerID=40&md5=25a8d2980f2c3d6f9fedcb5c7a23c8a2","Pharmacology, Maulana Azad Medical College, Bahadur Shah Zafar Marg - New Delhi, New Delhi, In…	V.	Pharmacology	Maulana Azad Medical College	Bahadur Shah Zafar Marg - New Delhi	New Delhi	India""	Generic medicine is a pharmaceutical product which is bioequivalent to the innovator product in terms of dosage form	strength	route of administration	quality	safety	performance characteristics	and intended use. Generic medicines are a cornerstone for providing affordable medicines to patients. The major generic markets in the world include United States of America followed by European Union	Canada	Japan	and Australia. The major suppliers of generic medicines China and India are showing tremendous growth in the generic medicine sector. There are many legal and regulatory issues along with quality concerns associated with the use of the generic products. Lately	bilateral international agreements called free trade agreements	delaying tactics by originator companies like strategic patenting and litigations on generic manufacturers	have been a major setback for the generic medicine industry. These issues need to be addressed to optimize the use of generic medicines. The sustainability of generic medicine sector is crucial for improving access to essential medicines for the worldwide. © 2015 Société Française de Pharmacologie et de Thérapeutique.""	Free trade agreement" Generic medicines " Patents""	biosimilar agent" generic drug drug generic drug biotechnology China cognition cost effectiveness analysis drug bioavailability drug cost drug formulation drug industry drug marketing drug nomenclature drug safety European Union free trade agreement good manufacturing practice health health care access health care cost health care policy human India inventor law suit long term care maximum plasma…	Generic Global Health Humans " Pharmaceutical Preparations""			Review	Scopus	2-s2.0-84954485741"
Michallet M., Losem C.,"Biosimilar Epoetin Zeta in Oncology and Haematology: Development and Experience following 6 Years of Use",2015,"Acta Haematologica","135","1",,"44","52",,2,10.1159/000438976,"https://www.scopus.com/inward/record.uri?eid=2-s2.0-84942693123&doi=10.1159%2f000438976&partnerID=40&md5=e2763c629e429615f53232a8a0db7f57","Centre Hospitalo-Universitaire de Lyon Sud, 165 Chemin du Gr…	Neuss	Germany""	Michallet	M.	Centre Hospitalo-Universitaire de Lyon Sud	165 Chemin du Grand Revoyet	Pierre-Bénite Cedex 03	France" " Losem	C.	Praxis Für Onkologie und Hämatologie	Neuss	Germany""	Chemotherapy-induced anaemia is frequent in cancer patients	with severity depending on the extent of the disease and intensity of treatment. Clinical guidelines recommend erythropoietin therapy to treat or prevent anaemia in some oncology/haematology patients being treated with chemotherapy. The patent expiry of the first-generation erythropoietins has led to the development of biosimilar products	i.e. therapeutic proteins exhibiting comparable quality	safety and efficacy to an existing reference biological medicine	the patent of which has expired. This review summarises the available data set supporting the use of one such biosimilar product	epoetin zeta (Retacrit™) in oncology/haematology. The body of evidence supporting the use of epoetin zeta continues to grow	with post-marketing clinical studies underway to evaluate its longer-term clinical efficacy and safety. Biosimilar medicines have the potential to offer cost savings to health care providers	with the assurance of ongoing risk management programmes to ensure patient safety. © 2015 The Author(s)Published by S. Karger AG	Basel.""	Biosimilars" Chemotherapy-induced anaemia Epoetin alfa Epoetin zeta Erythropoietin Haematology " Oncology""	biosimilar agent" recombinant erythropoietin anemia chemotherapy induced anemia clinical practice clinical trial (topic) drug labeling drug manufacture drug substitution drug surveillance program drug use experience hematologist hematology human multicenter study (topic) oncologist oncology phase 1 clinical trial (topic) phase 3 clinical trial (topic) priority journal randomized controlled trial …			Review	Scopus	2-s2.0-84942693123"
Abraham J.,"Filgrastim-sndz debuts as the first biosimilar approved in United States",2015,"Journal of Community and Supportive Oncology","13","12",,"420","422",,,10.12788/jcso.0203,"https://www.scopus.com/inward/record.uri?eid=2-s2.0-84962052808&doi=10.12788%2fjcso.0203&partnerID=40&md5=4d8fa9ce26827ea4906693cd1150d3d2",,"Abraham, J.",[No abstract available],,"biosimilar agent cyclophosphamide d…			Article	Scopus	2-s2.0-84962052808"
Markarian J.,"Determining biosimilarity",2015,"Pharmaceutical Technology Europe","27","12",,"40","41",,,,"https://www.scopus.com/inward/record.uri?eid=2-s2.0-84959343283&partnerID=40&md5=4b439199bae5f615b2aceb408e475d21",,"Markarian, J.",[No abstract available],,"biosimilar agent disulfide Fc receptor antibody dependent cellular cytotoxicity apoptosis Article biological activity complement depend…			Article	Scopus	2-s2.0-84959343283"
Drozdowska A., Hermanowski T.,"Solution-driven approaches to generic substitution challenges - a survey among international experts",2015,"Fundamental and Clinical Pharmacology","29","6",,"592","603",,1,10.1111/fcp.12139,"https://www.scopus.com/inward/record.uri?eid=2-s2.0-84983111544&doi=10.1111%2ffcp.12139&partnerID=40&md5=1d963bedead615f68cbeade6f11b5d39","Department of Pharmacoeconomics, Medi…	Zwirki i Wigury 81/59 str.	Warsaw	Poland""	Drozdowska	A.	Department of Pharmacoeconomics	Medical University of Warsaw	Zwirki i Wigury 81/59 str.	Warsaw	Poland" " Hermanowski	T.	Department of Pharmacoeconomics	Medical University of Warsaw	Zwirki i Wigury 81/59 str.	Warsaw	Poland	Polish Society of Health Economic	Zwirki i Wigury 81/59 str.	Warsaw	Poland""	The main objective of this study was to explore the perception and understanding of economic	legal	and social barriers that may restrain generic uptake among recognized international experts in health care	and to identify and verify recommendations on how to streamline generic substitution (GS) at no expense of therapeutic safety. A questionnaire survey was devised	and experts with world-renowned expertise in the field of generic medicinal products were selected. Almost 3/4 of respondents claimed that all drugs that satisfy bioequivalence criteria represent similar efficacy and adverse effects	and 1/4 of respondents believed that some differences could be reported. The majority of experts supported (i) the right of patients to refuse GS	(ii) the right of physicians to veto GS	and (iii) the introduction of a statutory obligation to provide patients with access to the cheapest generics available on the market. The main obstacles to more general uptake of generics were as follows: (i) perception of generics as lower quality products	(ii) absence of a transparent policy governing GS	and (iii) disincentives to pharmacists and physicians. Among the most popular recommendations were as follows: (i) introduction of various measures to aid physicians in generic prescribing	(ii) setting clear guidelines specifying when GS is not advisable	(iii) supporting competition on the generic market. The views of experts and the resulting recommendations were strongly affected by their opinion on the bioequivalence of generics. From this analysis	we have selected several principal recommendations which could help shape successful healthcare policies regarding GS. © 2015 Société Française de Pharmacologie et de Thérapeutique.""	Bioequivalence" Experts opinions Generic substitution Patent protection Patient co-payment " Patients' rights""	biosimilar agent" generic drug generic drug prescription drug adverse drug reaction Article bioequivalence drug cost drug marketing drug substitution health care health care policy medical expert patient pharmacist physician practice guideline priority journal questionnaire adult adverse effects drug substitution Drug-Related Side Effects and Adverse Reactions human middle aged prescription proce…	Generic Humans Middle Aged Pharmacists Prescription Drugs Surveys and Questionnaires " Therapeutic Equivalency""			Article	Scopus	2-s2.0-84983111544"
Turrión Nieves A., Martín Holguera R., Sánchez Atrio A., Romero Bogado M.L., Álvarez De Mon Soto M.,"Biological treatments for systemic rheumatic and autoimmune diseases [Tratamientos biológicos en enfermedades reumatológicas y autoinmunes sistémicas]",2015,"Medicine (Spain)","11","92",,"5496","5509",,,10.1016/j.med.2015.12.003,"https://www.scopus.com/inward/record.uri?eid=2-s2.0-84951789421&doi=…	Universidad de Alcalá de Henares	Alcalá de Heneres.	Madrid	Spain " Centro Médico Arganda	Arganda Del Rey	Madrid	Spain""	Turrión Nieves	A.	Servicio de Enfermedades Del Sistema Inmune-Reumatología	Hospital Universitario Príncipe de Asturias	Alcalá de Henares	Madrid	Spain	Departamento de Medicina	Universidad de Alcalá de Henares	Alcalá de Heneres.	Madrid	Spain" Martín Holguera	R.	Centro Médico Arganda	Arganda Del Rey	Madrid	Spain Sánchez Atrio	A.	Servicio de Enfermedades Del Sistema Inmune-Reumatología	Hospital Universitario Príncipe de Asturias	Alcalá de Henares	Madrid	Spain	Departamento de Medicina	Universidad de Alcalá de Henares	Alcalá de Heneres.	Madrid	Spain Romero Bogado	M.L.	Servicio de Enfermedades Del Sistema Inmune-Reumatología	Hospital Universitario Príncipe de Asturias	Alcalá de Henares	Madrid	Spain	Departamento de Medicina	Universidad de Alcalá de Henares	Alcalá de Heneres.	Madrid	Spain " Álvarez De Mon Soto	M.	Servicio de Enfermedades Del Sistema Inmune-Reumatología	Hospital Universitario Príncipe de Asturias
Cefalu W.T., Rosenstock J., LeRoith D., Riddle M.C.,"Insulin's role in diabetes management: After 90 years, still considered the essential black dress",2015,"Diabetes Care","38","12",,"2200","2203",,5,10.2337/dci15-0023,"https://www.scopus.com/inward/record.uri?eid=2-s2.0-84962429327&doi=10.2337%2fdci15-0023&partnerID=40&md5=05aeadb4f46fa942cbe43acba8b0a8fc","Pennington Biomedical Research Center…	Dallas	TX	United States Division of Endocrinology Diabetes and Bone Disease	Icahn School of Medicine at Mount Sinai	New York	NY	United States " Division of Endocrinology	Diabetes and Clinical Nutrition	Oregon Health and Science University	Portland	OR	United States""	Cefalu	W.T.	Pennington Biomedical Research Center	Louisiana State University	Baton Rouge	LA	United States" Rosenstock	J.	Dallas Diabetes and Endocrine Center at Medical City	Dallas	TX	United States LeRoith	D.	Division of Endocrinology Diabetes and Bone Disease	Icahn School of Medicine at Mount Sinai	New York	NY	United States " Riddle	M.C.	Division of Endocrinology	Diabetes and Clinical Nutrition	Oregon Health and Science University	Portland	OR	United States""	[No abstract available]		biosimilar agent" canagliflozin dulaglutide glimepiride glucagon like peptide 1 receptor agonist hemoglobin A1c human insulin insulin insulin glargine isophane insulin liraglutide long acting insulin metformin placebo premixed insulin short acting insulin unclassified drug add on therapy Article body weight continuous infusion diabetes management diabetes mellitus drug administration route drug e…	National Institutes of Health""	W.T.C. is supported in part by National Institutes of Health grant P50AT002776.""	Article	Scopus	2-s2.0-84962429327"
Mönnig E., Schloot N., Hohberg C., Wiesner T., Heinemann L.,"Requirements for Biosimilars and Biosimilar Insulins [Anforderungen an Biosimilars und biosimilares Insulin]",2015,"Diabetologie und Stoffwechsel","10","6",,"334","342",,1,10.1055/s-0035-1566864,"https://www.scopus.com/inward/record.uri?eid=2-s2.0-84951284894&doi=10.1055%2fs-0035-1566864&partnerID=40&md5=623863624fd01da4d7adc83985a28fa5…	Boehringer Ingelheim Pharma GmbH and Co. KG	Ingelheim	Germany Praxis für Endokrinologie und Schwerpunktpraxis Diabetes	MVZ Stoffwechselmedizin Leipzig	Germany " CEO und Partner	Science and Co	Düsseldorf	Germany""	Mönnig	E.	Medizinische Abteilung Diabetes	Lilly Deutschland GmbH	Werner-Reimers-Str. 2-4	Bad Homburg	Germany" Schloot	N.	Medizinische Abteilung Diabetes	Lilly Deutschland GmbH	Werner-Reimers-Str. 2-4	Bad Homburg	Germany Hohberg	C.	Diabetes	Boehringer Ingelheim Pharma GmbH and Co. KG	Ingelheim	Germany Wiesner	T.	Praxis für Endokrinologie und Schwerpunktpraxis Diabetes	MVZ Stoffwechselmedizin Leipzig	Germany " Heinemann	L.	CEO und Partner	Science and Co	Düsseldorf	Germany""	The first biosimilar insulin in the European Union (EU) was approved in September 2014 and more biosimilar insulins can beresumed to follow in the near future. In the EU	the term biosimilar stands for a successorroduct of a biopharmaceutical. Biosimilars differ from generics (copies of chemical drugs) in that theseroteins areroduced by living cells (e.?g. bacteria or yeasts) and notroduced synthetically. Biosimilars have the same amino acid sequence (primary structure) as the originalrotein. Unlike a generic	however	the active ingredient is not identical with its reference drug (original biopharmaceutical). As with all biopharmaceuticals (e.?g. human insulins)	biosimilars are complexroducts subject to special requirements for theirroduction	storage and handling. Therefore	to obtain marketing authorisation for a biosimilar in the EU	manufacturers must meet extensive criteria and high quality requirements that apply specifically to thisroduct class. Since a biosimilar is a biopharmaceutical that is similar	but not identical to the reference drug	switching theroduct during ongoing treatment should be weighed judiciously. Patient safety must be assignedaramount importance	and it should be considered that switching the drug might have medical consequences and makes it difficult to differentiate emergent adverse reactions for each drug. Atresent	19 biosimilars from six differentroduct classes have been approved in the EU. In the future	it can be assumed that the number of biosimilars will increase	as will their relevance in clinicalractice. © Georg Thieme Verlag KG Stuttgart New York.""
Croasdell G.,"American college of rheumatology/association of rheumatology health professionals - 2015 annual meeting",2015,"Drugs of the Future","40","12",,"857","862",,,10.1358/dof.2015.040.12.2421057,"https://www.scopus.com/inward/record.uri?eid=2-s2.0-84960965840&doi=10.1358%2fdof.2015.040.12.2421057&partnerID=40&md5=10677d726b4af604dd0204486ce46bbb","Thomson Reuters, London, United Kingdom",…	3 ethyl 4 (3h imidazo[1	2 a]pyrrolo[2	3 e]pyrazin 8 yl) n (2	2	2 trifluoroethyl) 1 pyrrolidinecarboxamide" abbv 105 adalimumab aeg 42766 bi 695501 biosimilar agent Bruton tyrosine kinase inhibitor disease modifying antirheumatic drug fpa 008 Janus kinase inhibitor mab e 6011 ndi 031301 nip 565 olokizumab protein tyrosine kinase inhibitor sb 5 sm 04690 tas 5315 tofacitinib unclassified drug venetoclax ankylosing spondylitis Article human knee osteoarthritis m…			Article	Scopus	2-s2.0-84960965840"
Monk B.J., Coleman M., Lammers P., Somlo G.,"Biosimilars: Extrapolating the evidence. A roundtable discussion",2015,"European Journal of Cancer, Supplement","13","2",,"1","2",,,10.1016/j.ejcsup.2015.12.001,"https://www.scopus.com/inward/record.uri?eid=2-s2.0-84964994671&doi=10.1016%2fj.ejcsup.2015.12.001&partnerID=40&md5=de317b3eb8f98a274d96df2224fcf21a","University of Arizona Cancer Center, Phoe…	New York	NY	United States Meharry Medical College	Nashville	TN	United States " City of Hope Comprehensive Cancer Center	Duarte	CA	United States""	Monk	B.J.	University of Arizona Cancer Center	Phoenix	AZ	United States" Coleman	M.	New York Presbyterian Hospital/Weill Cornell Medical Center	New York	NY	United States Lammers	P.	Meharry Medical College	Nashville	TN	United States " Somlo	G.	City of Hope Comprehensive Cancer Center	Duarte	CA	United States""	[No abstract available]		biosimilar agent" Article drug efficacy drug quality drug safety human " priority journal""			Article	Scopus	2-s2.0-84964994671"
Duarte J.,"Annual human pharmaceuticals symposium 2015",2015,"Regulatory Rapporteur","12","12",,"5","13",,,,"https://www.scopus.com/inward/record.uri?eid=2-s2.0-84962144842&partnerID=40&md5=be0f7c9450f0a8e7ea7fe07cc0a84a03","Regulatory Intelligence Strategy, H Lundbeck A/S, France","Duarte, J., Regulatory Intelligence Strategy, H Lundbeck A/S, France",[No abstract available],,"biosimilar agent Ar…			Article	Scopus	2-s2.0-84962144842"
Fox A.W.,"The Pharmaceutical Year That Was, 2015",2015,"Pharmaceutical Medicine","29","6",,"315","318",,,10.1007/s40290-015-0119-1,"https://www.scopus.com/inward/record.uri?eid=2-s2.0-84947919528&doi=10.1007%2fs40290-015-0119-1&partnerID=40&md5=5c4da57d1434ac18d79a890f9fe1f934","Pharmaceutical Medicine Group, Institute of Pharmaceutical Sciences, Academic Centre, Room 3.52, Franklin-Wilkins Build…			Editorial	Scopus	2-s2.0-84947919528"
Greer F.M.,"Primary and higher-order structural characterization strategy for biosimilarity assessment",2015,"BioProcess International","13","11",,"","",,,,"https://www.scopus.com/inward/record.uri?eid=2-s2.0-84958568203&partnerID=40&md5=8afdf8ac9ab39faec6463ae28ce7d1e2","Biopharma services development for SGS Life Sciences, 1 Place des Alpes, PO Box 2152, Geneva 1, Switzerland","Greer, F.M., Bio…			Article	Scopus	2-s2.0-84958568203"
Kumar A., Abrol A.,"Granulomatosis with polyangiitis: Indian experience",2015,"Indian Journal of Rheumatology","10",,,"S59","S63",,,10.1016/j.injr.2015.08.001,"https://www.scopus.com/inward/record.uri?eid=2-s2.0-84992234285&doi=10.1016%2fj.injr.2015.08.001&partnerID=40&md5=d0067ae5a7d22c5ffafd0034a6ec7469","Department of Rheumatology, Fortis Flt Lt Rajan Dhall Hospital, Vasant Kunj, Delhi, India …	Mohali	Punjab	India""	Kumar	A.	Department of Rheumatology	Fortis Flt Lt Rajan Dhall Hospital	Vasant Kunj	Delhi	India" " Abrol	A.	Fortis Hospital	Mohali	Punjab	India""	Granulomatosis with polyangiitis (GPA) is now a well-recognised clinical entity in India. The earliest description of GPA in India (then called Wegener's granulomatosis) appeared as a single case in a series of 108 cases of systemic vasculitis published in 1985. Later	several short case-series (mostly from northern India) and a number of case reports were published. The number of published cases of GPA from India till date is about 130 (actual burden of disease is certainly much larger as only a few cases get published). The overall clinical profile	response to treatment and long-term outcome of GPA do not differ significantly from what is described in western literature. A female preponderance has been noted in the Indian series	whereas no gender predilection was seen in western series. Although many cases used to masquerade as pulmonary tuberculosis in the past	the situation has improved considerably	with better awareness about the disease and availability of ANCA as a diagnostic test. High relapse rate and significant organ damage continue to pose a challenge. Cyclophosphamide combined with prednisolone is the standard induction regimen. Rituximab and its two biosimilars are being increasingly used in the management of refractory cases as well as for induction of remission in certain situati…	Granulomatosis with polyangiitis" Indian experience Vasculitis " Wegener's granulomatosis""	cyclophosphamide" neutrophil cytoplasmic antibody prednisolone rituximab Article clinical feature diagnostic test human Indian priority journal recurrence risk treatment outcome treatment response vasculitis " Wegener granulomatosis""			Article	Scopus	2-s2.0-84992234285"
Jung Y.S., Park D.I., Kim Y.H., Lee J.H., Seo P.J., Cheon J.H., Kang H.W., Kim J.W.,"Efficacy and safety of CT-P13, a biosimilar of infliximab, in patients with inflammatory bowel disease: A retrospective multicenter study",2015,"Journal of Gastroenterology and Hepatology (Australia)","30","12",,"1705","1712",,76,10.1111/jgh.12997,"https://www.scopus.com/inward/record.uri?eid=2-s2.0-84940081554&d…	Department of Medicine	Samsung Medical Center	Sungkyunkwan University School of Medicine	Seoul	South Korea Digestive Endoscopic Center	Seoul Song Do Colorectal Hospital	Seoul	South Korea Department of Internal Medicine and Institute of Gastroenterology	Yonsei University College of Medicine	Seoul	South Korea Department of Internal Medicine	Seoul National University Boramae Hospital	Seoul	South Korea " Department of Internal Medicine	College of Medicine	Dongguk University Ilsan Hospital	Goyang	South Korea""	Jung	Y.S.	Department of Internal Medicine	Kangbuk Samsung Hospital	Sungkyunkwan University School of Medicine	Seoul	South Korea" Park	D.I.	Department of Internal Medicine	Kangbuk Samsung Hospital	Sungkyunkwan University School of Medicine	Seoul	South Korea Kim	Y.H.	Division of Gastroenterology	Department of Medicine	Samsung Medical Center	Sungkyunkwan University School of Medicine	Seoul	South Korea Lee	J.H.	Digestive Endoscopic Center	Seoul Song Do Colorectal Hospital	Seoul	South Korea Seo	P.J.	Digestive Endoscopic Center	Seoul Song Do Colorectal Hospital	Seoul	South Korea Cheon	J.H.
Zhou X., Yu J., Wang W., Song G., Wang X., Ren J., Di L., Wang X.,"A phase I dose-escalation study of a biosimilar trastuzumab in Chinese metastasis breast cancer patients",2015,"SpringerPlus","4","1", 803,"1","6",,,10.1186/s40064-015-1603-5,"https://www.scopus.com/inward/record.uri?eid=2-s2.0-84951162695&doi=10.1186%2fs40064-015-1603-5&partnerID=40&md5=807e7cc7de482f844d5ce83eeeb7d642","Departme…	Beijing Key Lab for Therapeutic Cancer Vaccines	Beijing Shijitan Hospital	Capital Medical University	10 Tieyi Rd	Beijing	China " Phase I Clinical Center	Beijing Shijitan Hospital	Capital Medical University	10 Tieyi Rd	Beijing	China""	Zhou	X.	Department of Medical Oncology	Key Laboratory of Carcinogenesis and Translational Research (Ministry of Education)	Beijing Cancer Hospital & Institute	Peking University School of Oncology	52 Fucheng Rd	Beijing	China	Department of Medical Oncology	Beijing Key Lab for Therapeutic Cancer Vaccines	Beijing Shijitan Hospital	Capital Medical University	10 Tieyi Rd	Beijing	China" Yu	J.	Department of Medical Oncology	Key Laboratory of Carcinogenesis and Translational Research (Ministry of Education)	Beijing Cancer Hospital & Institute	Peking University School of Oncology	52 Fucheng Rd	Beijing	China Wang	W.	Phase I Clinical Center	Beijing Shijitan Hospital	Capital Medical University	10 Tieyi Rd	Beijing	China Song	G.	Department of Medical Oncology	Key Laboratory of Carcinogenesis and Translational Research (Ministry of Education)	Beijing Cancer Hospital & Institute	Peking University School of Oncology	52 Fucheng Rd	Beijing
Yu S.-S., Hu X.-M., Wang H.-X., Wang Q.-L., Yu B.,"Non-clinical study and evaluation thinking of biosimilar products in China: reviewing the case of anti-CD20 monoclonal antibody",2015,"Chinese Journal of New Drugs","24","22",,"2544","2547",,,,"https://www.scopus.com/inward/record.uri?eid=2-s2.0-84949579813&partnerID=40&md5=9dd37b21342ca59a71f2906da4bf1641","Center for Drug Evaluation, China Food…	X.-M.	Center for Drug Evaluation	China Food and Drug Administration	Beijing	China Wang	H.-X.	Center for Drug Evaluation	China Food and Drug Administration	Beijing	China Wang	Q.-L.	Center for Drug Evaluation	China Food and Drug Administration	Beijing	China " Yu	B.	Center for Drug Evaluation	China Food and Drug Administration	Beijing	China""	CFDA has issued the guidance on evaluation of biosimilar products (Trail) to clarify the essential principle of evaluation on non-clinical study of biosimilar products. In this article	taking the relevant guidelines and reviews of real cases on anti-CD20 monoclonal antibodies as reference	we discuss the thinking of review approach to preclinical evaluation of biosimilar products in China	while development and research on biosimilar products become world-wide hot spots currently. © 2015	Chinese Journal of New Drugs Co. Ltd. All right reserved.""	Anti-CD20 monoclonal antibodies" Biosimilar products Evaluation " Pre-clinical research""	biosimilar agent" CD20 antibody monoclonal antibody Article China " practice guideline""			Article	Scopus	2-s2.0-84949579813"
Zheng Z.-H.,"Attention to the production process and quality control in research and development of biosimilar products",2015,"Chinese Journal of New Drugs","24","22",,"2575","2578",,,,"https://www.scopus.com/inward/record.uri?eid=2-s2.0-84949595387&partnerID=40&md5=51a430a548b3c5d28568035e4f03c7fe","Guangdong Pharmaceutical Association, Guangzhou, China","Zheng, Z.-H., Guangdong Pharmaceutical A…	biosimilar agent" Article drug development drug manufacture drug research government regulation " quality control""			Article	Scopus	2-s2.0-84949595387"
Iskandar H.N., Dhere T., Farraye F.A.,"Ulcerative Colitis: Update on Medical Management",2015,"Current Gastroenterology Reports","17","11", 44,"","",11,7,10.1007/s11894-015-0466-9,"https://www.scopus.com/inward/record.uri?eid=2-s2.0-84942415543&doi=10.1007%2fs11894-015-0466-9&partnerID=40&md5=906fdbb4b3dd63108108ddd3ec2378b8","Department of Medicine, Division of Digestive Diseases, Emory Universi…	Boston Medical Center	Boston University School of Medicine	85 East Concord Street	Boston	MA	United States""	Iskandar	H.N.	Department of Medicine	Division of Digestive Diseases	Emory University	1365 Clifton Rd. NE	Building B	Suite 1200	Atlanta	GA	United States" Dhere	T.	Department of Medicine	Division of Digestive Diseases	Emory University	1365 Clifton Rd. NE	Building B	Suite 1200	Atlanta	GA	United States " Farraye	F.A.	Section of Gastroenterology	Boston Medical Center	Boston University School of Medicine	85 East Concord Street	Boston	MA	United States""	Ulcerative colitis (UC) is a chronic inflammatory bowel disease whose pathogenesis is multifactorial and includes influences from genes	the environment	and the gut microbiome. Recent advances in diagnosis and treatment have led to significant improvement in managing the disease. Disease monitoring with the use of therapeutic drug monitoring	stool markers	and assessment of mucosal healing have garnered much attention. The recent approval of vedolizumab for treatment of moderate to severe UC has been a welcome addition. Newer biologics	including those targeting the Janus tyrosine kinase (JAK) pathway	are on the horizon to add to the current armamentarium of anti-TNF alpha and anti-integrin therapies. The recent publication of the SCENIC consensus statement on surveillance and management of dysplasia in UC patients supports the use of chromoendoscopy over random biopsies in detecting dysplasia. This review highlights these recent advances along with others that have been made with ulcerative c…	Springer Science+Business Media New York.""	Health maintenance in ulcerative colitis" Inflammatory bowel disease New therapies in ulcerative colitis Ulcerative colitis " Ulcerative colitis treatment""	adalimumab" agents used in inflammatory bowel disease azathioprine balsalazide biosimilar agent budesonide etrolizumab golimumab hmpl 004 infliximab Janus kinase mercaptopurine mesalazine methotrexate mucosal vascular addressin cell adhesion molecule 1 antibody ozanimod salazosulfapyridine tofacitinib unclassified drug vedolizumab VSL3 biological product gastrointestinal agent monoclonal antibody…	Ulcerative Colorectal Neoplasms disease management drug monitoring early cancer diagnosis procedures severity of illness index Antibodies	Monoclonal	Humanized Biological Products Colitis	Ulcerative Colorectal Neoplasms Disease Management Drug Monitoring Early Detection of Cancer Gastrointestinal Agents Humans Risk Factors " Severity of Illness Index""
Goozner M.,"A cloudy dawn for biosimilars",2015,"Modern healthcare","45","47",,"24","",,,,"https://www.scopus.com/inward/record.uri?eid=2-s2.0-84983666623&partnerID=40&md5=7f60dec72d068d4a321e974683e96642",,"Goozner, M.",[No abstract available],,"biosimilar agent generic drug economics United States Biosimilar Pharmaceuticals Drugs	Generic " United States""			Editorial	Scopus	2-s2.0-84983666623"
Li Y., Mo Y., Liang J., Sun Q., Huang Y., Zheng D., Dai L.,"Liver safety of biosimilar of recombinant tumor necrosis factor-? receptor-antibody fusion protein in Spondyloarthritis patients under different status of HBV infection: a prospective observational study",2015,"Zhonghua yi xue za zhi","95","43",,"3490","3495",,,,"https://www.scopus.com/inward/record.uri?eid=2-s2.0-84979802391&partnerID=4…	Li	Y.	Department of Rheumatology	Sun Yat-sen Memorial Hospital	Sun Yat-Sen University	Guangzhou 510120	China" Mo	Y.	Department of Rheumatology	Sun Yat-sen Memorial Hospital	Sun Yat-Sen University	Guangzhou 510120	China Liang	J.	Department of Rheumatology	Sun Yat-sen Memorial Hospital	Sun Yat-Sen University	Guangzhou 510120	China Sun	Q.	Department of Rheumatology	Sun Yat-sen Memorial Hospital	Sun Yat-Sen University	Guangzhou 510120	China Huang	Y.	Department of Rheumatology	Sun Yat-sen Memorial Hospital	Sun Yat-Sen University	Guangzhou 510120	China Zheng	D.	Department of Rheumatology	Sun Yat-sen Memorial Hospital	Sun Yat-Sen University	Guangzhou 510120	China " Dai	L.	Email: ""	OBJECTIVE: To investigate the influence of recombinant human tumor necrosis factor ? receptor-antibody fusion protein (rhTNFR: Fc) to the Hepatitis B virus (HBV) infection status and liver function of Spondyloarthritis (SpA) patients under different HBV infection status.METHODS: Active SpA patients with normal liver function were enrolled in Sun Yat-sen Memorial hospital from February 2012 to Aug…	HBV infection status and liver function were evaluated at each interview (baseline	4(th) and 12(th) week	as primary endpoint). Part of the patients were evaluated at 24(th) week with or without extended rhTNFR: Fc treatment(as secondary endpoint) based on their choice.RESULTS: Eighty-one patients who completed 12-week follow-up visit were divided into chronic HBV carrier group (n=21)	past HBV exposure group (n=25) and free of HBV infection group (n=35). Alanine transaminase (ALT) elevated (no more than 3-fold of normal) in 3 patients from 3 groups respectively at 4th week. During 24-week follow-up	none in past HBV exposure group or in free of HBV infection group developed HBV reactivation or HBV infection" " and 4 patients in chronic HBV carrier group developed HBV reactivation without more than 2-fold of normalelevation of ALT. Among 7 patients with negative baseline HBV-DNA and without antiviral prophylaxis	2 patients developed HBV reactivation at 10(th) 24(th) week of rhTNFR: Fc therapy respectively and 1 patient developed reactivation at 16(th) week (12-week rhTNFR: Fc+ thalidomide therapy and following 4-week thalidomide monotherapy)	whose HBV-DNA load returned to normal spontaneously or after antiviral therapy. Four chronic HBV carriers with low-load of baseline HBV-DNA did not develop reactivation. One of 9 chronic HBV carriers with high-load of baseline HBV-DNA developed reactivation due to resistance of antiviral prophylaxis.CONCLUSIONS: Short-term rhTNFR: Fc based therapy may induce mild and transient HBV reactivation	usually without hepatitis.""
Menditto E., Orlando V., Coretti S., Putignano D., Fiorentino D., Ruggeri M.,"Doctors commitment and long-term effectiveness for cost containment policies: Lesson learned from biosimilar drugs",2015,"ClinicoEconomics and Outcomes Research","7",,,"575","581",,1,10.2147/CEOR.S88531,"https://www.scopus.com/inward/record.uri?eid=2-s2.0-84947215387&doi=10.2147%2fCEOR.S88531&partnerID=40&md5=5a76e84336…	Università Cattolica del Sacro Cuore and School of Economics	Rome	Italy""	Menditto	E.	CIRFF	Center of Pharmacoeconomics	Federico II University of Naples	Naples	Italy" Orlando	V.	CIRFF	Center of Pharmacoeconomics	Federico II University of Naples	Naples	Italy Coretti	S.	School of Health Economics and Management (ALALTEMS)	Università Cattolica del Sacro Cuore and School of Economics	Rome	Italy Putignano	D.	CIRFF	Center of Pharmacoeconomics	Federico II University of Naples	Naples	Italy Fiorentino	D.	CIRFF	Center of Pharmacoeconomics	Federico II University of Naples	Naples	Italy " Ruggeri	M.	School of Health Economics and Management (ALALTEMS)	Università Cattolica del Sacro Cuore and School of Economics	Rome	Italy""	Background: Agency is a pervasive feature of the health care market	with doctors acting as agents for both patients and the health care system. In a context of scarce resources	doctors are required to take opportunity cost into account when prescribing treatments	while cost containment policies cannot overlook their active role in determining health care resource allocation. This paper addresses this issue	investigating the effects of cost containment measures in the market of biosimilar drugs that represent a viable and cost-saving strategy for the reduction of health care expenditure. The analysis focuses on a particular region in Italy	where several timely policies to incentivize biosimilar prescribing were launched. Methods: Drugs were identified by the anatomical therapeutic chemical classification system. Information about biosimilar drugs and their originator biological products was extracted from the IMS Health regional database. Drug consumption was expressed in terms of counting units	while expenditure was evaluated in Euro (€).The market penetration of biosimilars was analyzed by year and quarterly. Results: In the Campania region of Italy	the effects of cost containment policies	launched between 2009 and 2013	showed the prescription of biosimilars strongly increasing in 2010 until prescribing levels reached and exceeded the market share of the reference biological products in 2012. After a slight reduction	a plateau was observed at the beginning of 2013. At the same time
Gasparic M., Leyman S.,"Review on lipegfilgrastim",2015,"International Journal of Nanomedicine","10",,,"6863","6864",,,10.2147/IJN.S96413,"https://www.scopus.com/inward/record.uri?eid=2-s2.0-84946893815&doi=10.2147%2fIJN.S96413&partnerID=40&md5=3db300d8d86620098b8ca19325c9e849","Teva Pharmaceuticals Europe BV, European Headquarters, Amsterdam, Netherlands","Gasparic, M., Teva Pharmaceuticals Euro…	S.	Teva Pharmaceuticals Europe BV	European Headquarters	Amsterdam	Netherlands""	[No abstract available]		biosimilar agent" lipegfilgrastim pegfilgrastim granulocyte colony stimulating factor accuracy adult binding affinity drug efficacy drug safety febrile neutropenia human incidence Letter neutropenia receptor binding Chemotherapy-Induced Febrile Neutropenia Chemotherapy-Induced Febrile Neutropenia Granulocyte Colony-Stimulating Factor " Humans""			Letter	Scopus	2-s2.0-84946893815"
Schellekens H., Lietzan E., Faccin F., Venema J.,"Biosimilar monoclonal antibodies: The scientific basis for extrapolation",2015,"Expert Opinion on Biological Therapy","15","11",,"1633","1646",,7,10.1517/14712598.2015.1083552,"https://www.scopus.com/inward/record.uri?eid=2-s2.0-84946495972&doi=10.1517%2f14712598.2015.1083552&partnerID=40&md5=c84f347c5ab2e3e7ccfb252c86963345","Utrecht University, …	Columbia	MO	United States AbbVie Inc.	Biotherapeutics	Global Medical Affairs	9615 Los Romeros Avenue	Suite 700	San Juan	Puerto Rico " AbbVie Inc.	Biotherapeutics	Global Medical Affairs	Biologics Strategic Development	North Chicago	IL	United States""	Schellekens	H.	Utrecht University	Departments of Pharmaceutical Sciences and Innovation Studies	Utrecht	Netherlands" Lietzan	E.	University of Missouri School of Law	Columbia	MO	United States Faccin	F.	AbbVie Inc.	Biotherapeutics	Global Medical Affairs	9615 Los Romeros Avenue	Suite 700	San Juan	Puerto Rico " Venema	J.	AbbVie Inc.	Biotherapeutics	Global Medical Affairs	Biologics Strategic Development	North Chicago	IL	United States""	Introduction: Biosimilars are biologic products that receive authorization based on an abbreviated regulatory application containing comparative quality and nonclinical and clinical data that demonstrate similarity to a licensed biologic product. Extrapolation of safety and efficacy has emerged as an important way to simplify biosimilar development. Regulatory authorities have generally reached t…	the first biosimilar	biosimilar infliximab (Remsima/Inflectra) to the innovator monoclonal antibody infliximab (Remicade)	was approved in the European Union	Canada and South Korea" " the USA subsequently approved its first biosimilar	a less complex molecule (filgrastim-sndz). Based on two clinical trials of biosimilar infliximab in patients with rheumatoid arthritis and ankylosing spondylitis	the European Medicines Agency allowed extrapolation to all eight approved indications for innovator infliximab
Thayer A.M.,"Biosimilars Gain Market Traction",2015,"Chemical and Engineering News","93","43",,"28","29",,,10.1021/cen-09343-bus2,"https://www.scopus.com/inward/record.uri?eid=2-s2.0-84963705513&doi=10.1021%2fcen-09343-bus2&partnerID=40&md5=fd4ff131ba564ebc262e18b53eb02f0c","C and en, Houston, United States","Thayer, A.M., C and en, Houston, United States","The first U.S. biosimilar drug has been…
Chaudhry M., Cheson B.D.,"What is the status of novel anti-CD20 antibodies for chronic lymphocytic leukemia and are they set to leave rituximab in the shadows?",2015,"Expert Review of Hematology","8","6",,"733","742",,4,10.1586/17474086.2015.1087844,"https://www.scopus.com/inward/record.uri?eid=2-s2.0-84947616117&doi=10.1586%2f17474086.2015.1087844&partnerID=40&md5=c8b7b0052e142f8815783921e633b03…	Washington	DC	United States""	Chaudhry	M.	Medstar Washington Hospital Center	Washington	DC	United States" " Cheson	B.D.	Medstar Georgetown University Hospital	Washington	DC	United States""	Chronic lymphocytic leukemia/small lymphocytic lymphoma is the most prevalent form of adult leukemia in western countries. Chemotherapy has been the mainstay of treatment for the last several decades. The introduction of biological	targeted agents (e.g.	monoclonal antibodies) has dramatically improved treatment options. The addition of rituximab to fludarabine and cyclophosphamide has improved patient outcomes	as compared to fludarabine and cyclophosphamide. Nevertheless	chronic lymphocytic leukemia remains incurable	leaving considerable room for improvement. One approach would be to enhance the activity of the CD20 antibody. The next-generation monoclonal antibody ofatumumab has not demonstrated superiority over rituximab	whereas obinutuzumab-chlorambucil is superior to rituximab-chlorambucil. Recent efforts to combine anti-CD20 antibodies with new targeted therapies offer the potential to move toward alternative non-chemotherapy-based treatment approaches. © 2015 Taylor & Francis.""	anti-CD20 monoclonal antibody" biologics biosimilars CD20 antigen chronic lymphocytic leukemia immunomodulatory agents indolent non-Hodgkin's lymphoma " small molecule kinase inhibitors""	bendamustine" CD20 antigen chlorambucil cyclophosphamide fludarabine ibrutinib obinutuzumab ofatumumab rituximab ublituximab antineoplastic agent CD20 antigen rituximab B lymphocyte cancer combination chemotherapy cancer patient cell mediated cytotoxicity cell surface chronic lymphatic leukemia complement dependent cytotoxicity drug efficacy drug safety follow up human maximum tolerated dose natu…	Lymphocytic	Chronic	B-Cell Antigens	CD20 Antineoplastic Agents Humans Leukemia	Lymphocytic	Chronic	B-Cell " Rituximab""			Review	Scopus	2-s2.0-84947616117"
Pollock A., Grampp G.,"Study design is important for ESA biosimilars",2015,"Nephrology news & issues","29","12",,"46","48",,,,"https://www.scopus.com/inward/record.uri?eid=2-s2.0-84961008083&partnerID=40&md5=44f85e3675adb66d7082feb14907a72a",,"Pollock, A. " Grampp	G.""	U.S. regulations require biosimilars to be highly similar to their reference product and demonstrate no clinically meaningful differences in safety	purity	or potency. For biosimilars of erythropoiesis-stimulating agents (ESAs)	this standard is challenging--structural differences are likely	and their effect on safety and efficacy cannot be predicted from analytical studies. Thus	clinical trials should compare hemoglobin	dose	and immunogenicity endpoints.""		antianemic agent" biosimilar agent clinical trial (topic) human methodology practice guideline procedures Biosimilar Pharmaceuticals Clinical Trials as Topic Guidelines as Topic Hematinics Humans " Research Design""			Article	Scopus	2-s2.0-84961008083"
De Mora F.,"Biosimilar: What it is not",2015,"British Journal of Clinical Pharmacology","80","5",,"949","956",,8,10.1111/bcp.12656,"https://www.scopus.com/inward/record.uri?eid=2-s2.0-84946495021&doi=10.1111%2fbcp.12656&partnerID=40&md5=9284df78e8c042c33dc78ccd868c8fc7","Departamento de Farmacología (Edificio V), Universidad Autõnoma de Bellaterra (Campus Bellaterra), Bellaterra (Barcelona), Spai…	biosimilar agent" biosimilar agent Article awareness bioequivalence biological activity European Medicines Agency evidence based medicine health care personnel health care policy human immunogenicity priority journal drug approval standards Biosimilar Pharmaceuticals Drug Approval " Humans""			Article	Scopus	2-s2.0-84946495021"
Pivot X., Aulagner G., Blay J.Y., Fumoleau P., Kaliski A., Sarkozy F., Limat S.,"Challenges in the implementation of trastuzumab biosimilars: An expert panel's recommendations",2015,"Anti-Cancer Drugs","26","10",,"1009","1016",,1,10.1097/CAD.0000000000000287,"https://www.scopus.com/inward/record.uri?eid=2-s2.0-84944066695&doi=10.1097%2fCAD.0000000000000287&partnerID=40&md5=721331b3f27fb639134d103…	France León Bérard Cancer Center	Lyon	France George François Leclerc Cancer Center	Dijon	France Deparment of Radiotherapy	University Hospital Tenon	Paris	France FSNB Health and Care	Paris	France " Department of Pharmacy	University Hospital Jean Minjoz	Besançon	France""	Pivot	X.	Department of Medical Oncology	University Hospital Jean Minjoz	1 Boulevard Fleming	Besancon Cedex 03	France" Aulagner	G.	Faculty of Pharmacy of Lyon	France Blay	J.Y.	León Bérard Cancer Center	Lyon	France Fumoleau	P.	George François Leclerc Cancer Center	Dijon	France Kaliski	A.	Deparment of Radiotherapy	University Hospital Tenon	Paris	France Sarkozy	F.	FSNB Health and Care	Paris	France " Limat	S.	Department of Pharmacy	University Hospital Jean Minjoz	Besançon	France""	Trastuzumab has transformed the treatment of HER2-positive breast cancer. Because of impending European patent expiry in 2017	numerous trastuzumab biosimilars are currently undergoing comparability exercises for marketing authorization. Although biosimilar products have been approved in Europe since 2006	many obstacles are expected for trastuzumab	resulting from its nature as a monoclonal antibody
Bouter Y., Noguerola J.S.L., Tucholla P., Crespi G.A.N., Parker M.W., Wiltfang J., Miles L.A., Bayer T.A.,"Abeta targets of the biosimilar antibodies of Bapineuzumab, Crenezumab, Solanezumab in comparison to an antibody against N-truncated Abeta in sporadic Alzheimer disease cases and mouse models",2015,"Acta Neuropathologica","130","5",,"713","729",,11,10.1007/s00401-015-1489-x,"https://www.scop…	St. Vincent’s Institute of Medical Research	Fitzroy	VIC	Australia Department of Biochemistry and Molecular Biology	Bio21 Molecular Science and Biotechnology Institute	University of Melbourne	Parkville	VIC	Australia " Department of Psychiatry and Psychotherapy	University Medicine Göttingen	Georg-August-University of Göttingen	Göttingen	Germany""	Bouter	Y.	Division of Molecular Psychiatry	Department of Psychiatry and Psychotherapy	University Medicine Göttingen	Georg-August-University of Göttingen	Von-Siebold-Str. 5	Göttingen	Germany" Noguerola	J.S.L.	Division of Molecular Psychiatry	Department of Psychiatry and Psychotherapy	University Medicine Göttingen	Georg-August-University of Göttingen	Von-Siebold-Str. 5	Göttingen	Germany Tucholla	P.	Division of Molecular Psychiatry	Department of Psychiatry and Psychotherapy	University Medicine Göttingen	Georg-August-University of Göttingen	Von-Siebold-Str. 5	Göttingen	Germany Crespi	G.A.N.	ACRF Rational Drug Discovery Centre	St. Vincent’s Institute of Medical Research	Fitzroy	VIC	Australia Parker	M.W.	ACRF Rational Drug Discovery Centre	St. Vincent’s Institute of Medical Research	Fitzroy	VIC
Salo M.,"Pharmaceutical life cycle management",2015,"Contract Pharma",,"11-12",,"","",,,,"https://www.scopus.com/inward/record.uri?eid=2-s2.0-84958206346&partnerID=40&md5=ef50273afef9c2c978b91bdd24e16665","Fermion Oy, United States","Salo, M., Fermion Oy, United States",[No abstract available],,"biosimilar agent new drug Article drug industry drug marketing patent " product development""			Article	Scopus	2-s2.0-84958206346"
Hawkins T., Emery P.,"Biosimilar medicines in rheumatology",2015,"Clinical Pharmacist","7","10",,"","",,,10.1211/CP.2015.20200018,"https://www.scopus.com/inward/record.uri?eid=2-s2.0-84948443673&doi=10.1211%2fCP.2015.20200018&partnerID=40&md5=d1f280e451e45db50b81f89a876077d0","Leeds Teaching Hospital NHS Trust, United Kingdom " Leeds Institute of Rheumatic and Musculoskeletal Medicine	University of Leeds	United Kingdom""	Hawkins	T.	Leeds Teaching Hospital NHS Trust	United Kingdom" " Emery	P.	Leeds Institute of Rheumatic and Musculoskeletal Medicine	University of Leeds	United Kingdom""	Biosimilar medicines are biological medicines that have been developed to be highly similar and clinically equivalent to an existing biological medicine. The introduction of these medicines provides additional patient choice and enables financial savings. These savings can be used within the NHS to help support the use of new treatments as they become available and further develop services for pa…	neutropenia associated with chemotherapy and anaemia related to renal disease. Biosimilar infliximab is now available for the management of a number of rheumatology conditions and	in the next few years	additional biosimilar medicines will become available for rheumatology patients. The introduction of biosimilars requires careful planning	the expertise of a multidisciplinary team and effective communication. Of utmost importance is the involvement of the patient in the decision to use a biosimilar. Current NHS policy states: """"The decision to prescribe a biological medicine for an individual patient	whether an originator or biosimilar medicine	rests with the responsible clinician in consultation with the patient."""".""		biosimilar agent" etanercept infliximab ankylosing spondylitis Article chemotherapy clinical practice drug approval drug safety growth hormone deficiency human licence neutropenia rheumatology " treatment indication""			Article	Scopus	2-s2.0-84948443673"
Rios M.,"Outsourcing stability testing: Discussions with contract laboratories",2015,"BioProcess International","13","10",,"","",,,,"https://www.scopus.com/inward/record.uri?eid=2-s2.0-84949422549&partnerID=40&md5=610d10f55fd192ad9f29f9e435e6d173","BioProcess International, United States","Rios, M., BioProcess International, United States",[No abstract available],,"biosimilar agent analytic metho…			Article	Scopus	2-s2.0-84949422549"
Mease P.J.,"Biologic Therapy for Psoriatic Arthritis",2015,"Rheumatic Disease Clinics of North America","41","4",,"723","738",,9,10.1016/j.rdc.2015.07.010,"https://www.scopus.com/inward/record.uri?eid=2-s2.0-84945443727&doi=10.1016%2fj.rdc.2015.07.010&partnerID=40&md5=88458fcec042433364152a39608d28d5","Clinical Rheumatology Research, Swedish Medical Center, 601 Broadway, Seattle, WA, United State…	1959 NE Pacific Street	Seattle	WA	United States""	Mease	P.J.	Clinical Rheumatology Research	Swedish Medical Center	601 Broadway	Seattle	WA	United States	University of Washington School of Medicine	1959 NE Pacific Street	Seattle	WA	United States""	[No abstract available]	Biologics" IL-12-23 inhibition IL-17 inhibition IL-23 inhibition Psoriasis Psoriatic arthritis " TNF inhibition""	abatacept" adalimumab biological product biosimilar agent brodalumab certolizumab clazakizumab etanercept golimumab guselkumab infliximab ixekizumab methotrexate placebo rituximab secukinumab tildrakizumab tocilizumab tumor necrosis factor alpha unclassified drug ustekinumab ankylosing spondylitis arthritis autoimmune disease biological therapy cell specificity clinical decision making cost benef…	Psoriatic biological therapy procedures Arthritis	Psoriatic Biological Therapy " Humans""			Review	Scopus	2-s2.0-84945443727"
Scott C.,"Special report on assays, test methods, and comparability: The CMC strategy forum series, part 4, introduction",2015,"BioProcess International","13","10",,"","",,,,"https://www.scopus.com/inward/record.uri?eid=2-s2.0-84949424136&partnerID=40&md5=892ee6ae0b000bf49dde2e096a1fddf6","BioProcess International, United States","Scott, C., BioProcess International, United States",[No abstract a…			Article	Scopus	2-s2.0-84949424136"
Pitts P.J.,"The FDA's quality revolution",2015,"Journal of Commercial Biotechnology","21","4",,"41","43",,,10.5912/jcb718,"https://www.scopus.com/inward/record.uri?eid=2-s2.0-84954141214&doi=10.5912%2fjcb718&partnerID=40&md5=d2ef7c7b7163fe16e79d0eba3337a07d","Center for Medicine in the Public Interest, United States","Pitts, P.J., Center for Medicine in the Public Interest, United States","Let it…	Accident prevention" Biotechnology Image quality Innovation Inspection Bioequivalance Biosimilars Effectiveness Efficacy FDA Pharmaceutical quality Safety engineering amfebutamone cyclic GMP excipient methylphenidate metoprolol Article bioequivalence drug efficacy drug quality drug safety drug use education food and drug administration human leadership nurse pharmacist physician risk factor theor…			Article	Scopus	2-s2.0-84954141214"
Golgher D., Rodrigues R., Massafera R.C.,"Biosimilars in Brazil: Developments in 2015 and business perspectives",2015,"Journal of Commercial Biotechnology","21","4",,"44","50",,1,10.5912/jcb724,"https://www.scopus.com/inward/record.uri?eid=2-s2.0-84954165876&doi=10.5912%2fjcb724&partnerID=40&md5=1b323513ffa96c88c8ed720ece685c53","Licks Attorneys, Brazil Licks Attorneys	Bachelor of Laws	Brazil " Center of Clinical Research of the Instituto	Nacional de Infectologia Evandro Chagas	Fiocruz	Brazil""	Golgher	D.	Licks Attorneys	Brazil" Rodrigues	R.	Licks Attorneys	Bachelor of Laws	Brazil " Massafera	R.C.	Center of Clinical Research of the Instituto	Nacional de Infectologia Evandro Chagas	Fiocruz	Brazil""	Brazil is looking into foreign technology to foster innovation in the country's industrial health complex. Biological plants are being built and partnerships with multinationals have been established with the goal to in license technology	manufacture and supply the population with biosimilars made in Brazil. This article brings up-Todate information on the biosimilar market in the country	with a focus on the public-private partnerships and regulatory approvals. With two biosimilars approved in 2015 and the ongoing development regarding the local pharmaceutical companies	there is a good window of opportunity to create new businesses in the soon to be 4th pharmaceutical spender in the world.""	Biosimilars" Brazil " Regulation""	Biotechnology" Biosimilars Brazil Business perspective Foreign technology Pharmaceutical company Public private partnerships Regulation Regulatory approvals Innovation adalimumab bevacizumab biosimilar agent cetuximab etanercept filgrastim human growth hormone infliximab insulin insulin glargine rituximab taliglucerase alfa trastuzumab Article Brazil commercial phenomena drug approval drug indust…			Article	Scopus	2-s2.0-84954165876"
Dotz V., Haselberg R., Shubhakar A., Kozak R.P., Falck D., Rombouts Y., Reusch D., Somsen G.W., Fernandes D.L., Wuhrer M.,"Mass spectrometry for glycosylation analysis of biopharmaceuticals",2015,"TrAC - Trends in Analytical Chemistry","73",,,"1","9",,17,10.1016/j.trac.2015.04.024,"https://www.scopus.com/inward/record.uri?eid=2-s2.0-84940732280&doi=10.1016%2fj.trac.2015.04.024&partnerID=40&md5=62…	Culham Science Center	Oxfordshire	United Kingdom Center for Proteomics and Metabolomics	Leiden University Medical Center	Leiden	Netherlands Department of Rheumatology	Leiden University Medical Center	Leiden	Netherlands CNRS	UMR 8576	Villeneuve d'Ascq	France " Pharma Biotech Development Penzberg	Roche Diagnostics GmbH	Penzberg	Germany""	Dotz	V.	Division of BioAnalytical Chemistry	Department of Chemistry and Pharmaceutical Sciences	VU University Amsterdam	De Boelelaan 1083	HV Amsterdam	Netherlands" Haselberg	R.	Division of BioAnalytical Chemistry	Department of Chemistry and Pharmaceutical Sciences	VU University Amsterdam	De Boelelaan 1083	HV Amsterdam	Netherlands Shubhakar	A.	Ludger Ltd.	Culham Science Center	Oxfordshire	United Kingdom Kozak	R.P.	Ludger Ltd.	Culham Science Center	Oxfordshire	United Kingdom Falck	D.	Center for Proteomics and Metabolomics	Leiden University Medical Center	Leiden	Netherlands Rombouts	Y.	Center for Proteomics and Metabolomics	Leiden University Medical Center	Leiden
Ridgway A., Ritter N., Schiestl M., Schreitmuller T.,"Special report on assays, test methods, and comparability the CMC strategy forum series, part 4, biosimilar products: Scientific principles, challenges, and opportunities",2015,"BioProcess International","13","10",,"","",,,,"https://www.scopus.com/inward/record.uri?eid=2-s2.0-84949447726&partnerID=40&md5=4d8f2109c0ac246288554357e0546141",,"Rid…	N. Schiestl	M. " Schreitmuller	T.""	[No abstract available]		biosimilar agent" amino acid sequence analytic method Article bioassay drug industry drug information drug legislation drug manufacture Escherichia coli European Medicines Agency human Komagataella pastoris patient care pharmaceutical equivalence " product development""			Article	Scopus	2-s2.0-84949447726"
Langer E.S.,"2015 in Review: 6 Key trends affecting CMOS",2015,"Contract Pharma",,"11-12",,"","",,,,"https://www.scopus.com/inward/record.uri?eid=2-s2.0-84958206071&partnerID=40&md5=36d07dfbaeecbf81cba354e33aae54b8","Bio Plan, United States","Langer, E.S., Bio Plan, United States",[No abstract available],,"biosimilar agent Article budget capital cost control downstream processing drug industry dr…			Article	Scopus	2-s2.0-84958206071"
Elayan M.M., Horowitz J.G., Magraner J.M., Shaughnessy P.J., Bachier C.,"Tbo-Filgrastim versus Filgrastim during Mobilization and Neutrophil Engraftment for Autologous Stem Cell Transplantation",2015,"Biology of Blood and Marrow Transplantation","21","11",,"1921","1925",,3,10.1016/j.bbmt.2015.05.024,"https://www.scopus.com/inward/record.uri?eid=2-s2.0-84943448763&doi=10.1016%2fj.bbmt.2015.05.024&…	Austin	TX	United States " Sarah Cannon Blood Cancer Network	Nashville	TN	United States""	Elayan	M.M.	Adult Blood and Marrow Transplant	Texas Transplant Institute	San Antonio	TX	United States" Horowitz	J.G.	Adult Blood and Marrow Transplant	Texas Transplant Institute	San Antonio	TX	United States	University of Texas College of Pharmacy	Austin	TX	United States Magraner	J.M.	Adult Blood and Marrow Transplant	Texas Transplant Institute	San Antonio	TX	United States Shaughnessy	P.J.	Adult Blood and Marrow Transplant	Texas Transplant Institute	San Antonio	TX	United States	Sarah Cannon Blood Cancer Network	Nashville	TN	United States " Bachier	C.	Adult Blood and Marrow Transplant	Texas Transplant Institute	San Antonio	TX	United States	Sarah Cannon Blood Cancer Network	Nashville	TN	United States""
Oh M.K., Yoon J., Cho D.-Y.,"Pharmacokinetic and Pharmacodynamic Comparison of Two Recombinant Human Erythropoietin Formulations, PDA10 and Eprex, in Healthy Korean Male Volunteers: A Randomized, Double-Blinded, Single-Dose, Two-Period Crossover Study",2015,"Clinical Drug Investigation","35","10",,"659","664",,,10.1007/s40261-015-0327-1,"https://www.scopus.com/inward/record.uri?eid=2-s2.0-8494250…	Kyung Hee University	Yongin	South Korea " Department of Family Practice and Community Health	Ajou University School of Medicine	206 World cup-ro	Yeongtong-gu	Suwon	South Korea""	Oh	M.K.	Department of Pharmacology	Inje University College of Medicine	Busan	South Korea" Yoon	J.	Department of Genetic Engineering	Kyung Hee University	Yongin	South Korea " Cho	D.-Y.	Department of Family Practice and Community Health	Ajou University School of Medicine	206 World cup-ro	Yeongtong-gu	Suwon	South Korea""	Background and Objectives: A new biosimilar human recombinant epoetin alfa product (PDA10) has been developed by PanGen Biotech Inc.	Korea. This study was planned to demonstrate the pharmacokinetic and pharmacodynamic comparability of PDA10 to an existing epoetin alfa (Eprex) after a single intravenous administration to healthy adult male volunteers. Methods: A randomized	double-blinded	single-dose	crossover study was conducted in 30 subjects. The subjects were assigned randomly to one of two sequence groups	and single doses of 100 IU/kg PDA10 or Eprex were administered intravenously on each of 2 treatment days separated by a 4-week washout period. Plasma erythropoietin concentrations were measured using an enzyme-linked immunosorbent assay and the pharmacokinetic parameters of the two treatments were compared. The time course and area under the effect curve (AUEC) of absolute reticulocyte counts wer…	and 27 completed the study. The geometric mean ratios (PDA10/Eprex) of erythropoietin for maximum plasma concentration (Cmax) and area under the plasma concentration–time curve to the last measurable concentration (AUC0–last) after intravenous administration of 100 IU/kg were 1.00 (90 % confidence interval [CI] 0.96–1.05) and 0.96 (90 % CI 0.93–1.00). The absolute reticulocyte counts of PDA10 and…	as determined from the maximum reticulocyte count and AUEC0–last values. Treatment-emergent AEs were mild and occurred in seven subjects. Conclusion: PDA10 and Eprex met the regulatory criteria for bioequivalence with respect to their pharmacokinetic profiles and pharmacodynamic actions. © 2015	Springer International Publishing Switzerland.""		creatine kinase" erythropoietin pda 10 recombinant erythropoietin unclassified drug biosimilar agent recombinant erythropoietin recombinant protein abnormal laboratory result adult Article bioequivalence comparative study controlled study crossover procedure double blind procedure drug blood level drug formulation drug potency drug safety drug tolerability elevated blood pressure enzyme linked im…	Pharmaceutical Cross-Over Studies Double-Blind Method Epoetin Alfa Healthy Volunteers Humans Male Recombinant Proteins Republic of Korea Reticulocyte Count Therapeutic Equivalency " Young Adult""	Ministry of Science	ICT and Future Planning""		Article	Scopus	2-s2.0-84942501758"
Aubin Y., Hodgson D.J., Thach W.B., Gingras G., Sauvé S.,"Monitoring Effects of Excipients, Formulation Parameters and Mutations on the High Order Structure of Filgrastim by NMR",2015,"Pharmaceutical Research","32","10",,"3365","3375",,4,10.1007/s11095-015-1713-3,"https://www.scopus.com/inward/record.uri?eid=2-s2.0-84942296147&doi=10.1007%2fs11095-015-1713-3&partnerID=40&md5=bdc52536f3eb66f7400a9…	D.J.	Centre for Biologics Evaluation	Biologics and Genetic Therapies Direct.	Health Canada	251 Sir Frederick Banting Driveway	Ottawa	ON	Canada Thach	W.B.	Centre for Biologics Evaluation	Biologics and Genetic Therapies Direct.	Health Canada	251 Sir Frederick Banting Driveway	Ottawa	ON	Canada Gingras	G.	Centre for Biologics Evaluation	Biologics and Genetic Therapies Direct.	Health Canada	251 Sir Frederick Banting Driveway	Ottawa	ON	Canada " Sauvé	S.	Centre for Biologics Evaluation	Biologics and Genetic Therapies Direct.	Health Canada	251 Sir Frederick Banting Driveway	Ottawa	ON	Canada""	Purpose: Filgrastim is the generic name for recombinant methionyl human granulocyte colony-stimulating factor (r-metHuG-CSF). It is marketed under the brand name Neupogen® by Amgen. Since this product has lost patent protection	many biosimilar versions have been approved or are in the process of filing for market authorization throughout the world. Here we show that NMR spectroscopy can be used to assess the three-dimensional structure of the active ingredient in the formulated approved product Neupogen®. Methods: Recombinant metHuG-CSF was prepared in E. coli and isotopically enriched with 13C and 15?N isotopes. NMR sp…	and His-156-Trp-58-His-52 that stabilizes the conformation at low pH. This may be associated with a small local conformational change. The NMR data showed that polysorbate does not interact significantly with filgrastim thus allowing the collection of spectra in the presence of 20 times the formulation concentration in the sample. However	at higher detergent concentrations a reduction of signal intensity is observed. Conclusions The NMR fingerprint assay applied to filgrastim (Neupogen® and a CRS from the European Pharmacopeia (EP)) provided residue specific information of the structure of the drug substance. In addition to current methods	the ability to assess the conformation with a high degree of resolution can greatly facilitate comparability exercises. © 2015 Her Majesty the Queen in Right pf Canada.""	excipients" filgrastim formulation NMR " structure""	enteropeptidase" excipient filgrastim granulocyte colony stimulating factor receptor polysorbate 80 recombinant protein excipient filgrastim granulocyte colony stimulating factor Article drug formulation drug structure gene mutation heteronuclear single quantum coherence hydrogen bond ionic strength nuclear magnetic resonance spectroscopy pH priority journal protein conformation protein expressio…	Pharmaceutical Escherichia coli Excipients Filgrastim Granulocyte Colony-Stimulating Factor Humans Hydrogen-Ion Concentration Magnetic Resonance Imaging Mutation " Recombinant Proteins""			Article	Scopus	2-s2.0-84942296147"
Declerck P., Mellstedt H., Danese S.,"Biosimilars – terms of use",2015,"Current Medical Research and Opinion","31","12",,"2325","2330",,6,10.1185/03007995.2015.1098601,"https://www.scopus.com/inward/record.uri?eid=2-s2.0-84977763676&doi=10.1185%2f03007995.2015.1098601&partnerID=40&md5=86dc33484702d4102ee426a3c7e2146b","Department of Pharmaceutical and Pharmacological Sciences, KU Leuven, Universi…	Department of Oncology	Karolinska University Hospital Solna	Stockholm	Sweden " Istituto Clinico Humanitas	IRCCS in Gastroenterology	Milan	Italy""	Declerck	P.	Department of Pharmaceutical and Pharmacological Sciences	KU Leuven	University of Leuven	Leuven	Belgium" Mellstedt	H.	Cancer Centre Karolinska	Department of Oncology	Karolinska University Hospital Solna	Stockholm	Sweden " Danese	S.	Istituto Clinico Humanitas	IRCCS in Gastroenterology	Milan	Italy""	The impending expiry of the patent on a number of leading biologic drugs has led to a surge in the development of ‘biosimilar’ or ‘follow-on’ products. However	in contrast to generic small-molecule medicines	biosimilars are not identical to their reference products. The differences and complexities surrounding both the molecular structure and the manufacturing process for biologics and biosimilars have resulted in a lack of clarity regarding the terms used in different parts of the world to define various aspects of development and utilization such as regulatory approval	pharmacovigilance	interchangeability and treatment-naivety. This makes quantitative evaluation of biosimilars a great challenge to both the scientific community and regulatory agencies. This manuscript attempts to clarify the terms used and address an important knowledge gap which is currently resulting in an increasing rush to position biosimilars for certain indications and patients in the absence of agreed upon…	Biologics" Biosimilars Interchangeability " Pharmacovigilance""	biosimilar agent" drug antibody biosimilar agent generic drug clinical decision making drug approval drug efficacy drug legislation drug safety drug substitution drug surveillance program health care personnel health education human medical education medical terminology patient education practice guideline Review drug surveillance program Biosimilar Pharmaceuticals Drugs	Generic Humans " Pharmacovigilance""			Review	Scopus	2-s2.0-84977763676"
Campa M., Ryan C., Menter A.,"An overview of developing TNF-? targeted therapy for the treatment of psoriasis",2015,"Expert Opinion on Investigational Drugs","24","10",,"1343","1354",,7,10.1517/13543784.2015.1076793,"https://www.scopus.com/inward/record.uri?eid=2-s2.0-84941600025&doi=10.1517%2f13543784.2015.1076793&partnerID=40&md5=5e8b49449631978b3d69f1acc2370d5b","Baylor University Medical Cent…	C.	Baylor University Medical Center	Division of Dermatology	Dallas	TX	United States " Menter	A.	Baylor University Medical Center	Division of Dermatology	Dallas	TX	United States""	Introduction: Three biologic drugs targeting TNF-? are approved to treat moderate-to-severe cutaneous psoriasis. These are adalimumab	etanercept and infliximab. These drugs are given by subcutaneous injection or intravenous infusion	and while generally safe and effective	they are expensive with potential for side effects. Thus	numerous new drug candidates are under development that also target TNF-?.Areas covered: In this review	the authors detail several drugs under development that target TNF-?	focusing on those drugs in preclinical	Phase I and II trials. The authors describe emerging biologic psoriasis therapies	including biosimilars and novel biologics	in addition to several synthetic and naturally derived small-molecule drug candidates.Expert opinion: The currently approved TNF-? antagonists benefit from over 10 years of safety and efficacy data. The expense and method of administration of these biologics	however	can be cumbersome	and less expensive alternatives have the potential to benefit patients with psoriasis. It is inevitable	despite the introduction of new anti-IL-17 therapies	that established TNF-? targeted therapies	as well as newcomers targeting TNF-?	will continue to play an important role in the lifelong management of psoriasis. © 2015 © Informa UK	Ltd.""	anti-TNF-? agents" biosimilar therapies curcumin psoriasis psoriatic arthritis " targeted therapies""	adalimumab" certolizumab pegol curcumin etanercept hybrid protein infliximab naringenin tumor necrosis factor inhibitor tumor necrosis factor receptor hyFc fusion protein unclassified drug vaccine antiinflammatory agent biosimilar agent dermatological agent immunosuppressive agent tumor necrosis factor alpha drug efficacy drug safety human immunosuppressive treatment phase 1 clinical trial (topic…			Review	Scopus	2-s2.0-84941600025"
Burmester G.-R., Müller-Ladner U.,"Biosimilars [Biosimilars]",2015,"Zeitschrift fur Rheumatologie","74","8",,"670","671",,,10.1007/s00393-014-1490-0,"https://www.scopus.com/inward/record.uri?eid=2-s2.0-84943596759&doi=10.1007%2fs00393-014-1490-0&partnerID=40&md5=2ee465e20b9d792a89dbf7a6c55ad696","Medizinische Klinik mit Schwerpunkt Rheumatologie und Klinische Immunologie, Charité – Universitätsme…	Kerckhoff-Klinik	Lehrstuhl für Innere Medizin mit Schwerpunkt Rheumatologie	Justus-Liebig Universität Gießen	Benekestr. 2-8	Bad Nauheim	Germany""	Burmester	G.-R.	Medizinische Klinik mit Schwerpunkt Rheumatologie und Klinische Immunologie	Charité – Universitätsmedizin Berlin - Campus Mitte	Charitéplatz 1	Berlin	Germany" " Müller-Ladner	U.	Abt. für Rheumatologie und Klinische Immunologie	Kerckhoff-Klinik	Lehrstuhl für Innere Medizin mit Schwerpunkt Rheumatologie	Justus-Liebig Universität Gießen	Benekestr. 2-8	Bad Nauheim	Germany""	[No abstract available]		biosimilar agent" antirheumatic agent biosimilar agent monoclonal antibody Editorial human Rheumatic Diseases rheumatology trends Antibodies	Monoclonal Antirheumatic Agents Biosimilar Pharmaceuticals Humans Rheumatic Diseases " Rheumatology""			Editorial	Scopus	2-s2.0-84943596759"
Templeton A.J., Šeruga B.,"Primum non nocere",2015,"Annals of oncology : official journal of the European Society for Medical Oncology / ESMO","26","10",,"2197","2198",,1,10.1093/annonc/mdv291,"https://www.scopus.com/inward/record.uri?eid=2-s2.0-84957791686&doi=10.1093%2fannonc%2fmdv291&partnerID=40&md5=23efbf27829e7f8b054789b4789623cd","Department of Medical Oncology and Hematology, Kantonsspita…	Institute of Oncology Ljubljana	Ljubljana	Slovenia""	Templeton	A.J.	Department of Medical Oncology and Hematology	Kantonsspital St Gallen	St Gallen	Switzerland arnoud.templeton@kssg.ch" " Šeruga	B.	Department of Medical Oncology	Institute of Oncology Ljubljana	Ljubljana	Slovenia""	[No abstract available]		antianemic agent" antineoplastic agent biosimilar agent anemia breast tumor complication female human Anemia Antineoplastic Combined Chemotherapy Protocols Biosimilar Pharmaceuticals Breast Neoplasms Female Hematinics " Humans""			Letter	Scopus	2-s2.0-84957791686"
Aapro M., Moebus V., Nitz U., O'Shaughnessy J., Pronzato P., Untch M., Tomita D., Bohac C., Leyland-Jones B.,"Reply to letter to the editor 'Primum non nocere' by Templeton and Šeruga",2015,"Annals of Oncology","26","10", mdv294,"2198","2199",,,10.1093/annonc/mdv294,"https://www.scopus.com/inward/record.uri?eid=2-s2.0-84943764277&doi=10.1093%2fannonc%2fmdv294&partnerID=40&md5=2208403c64c9165eedf7…	Höchst Frankfurt Clinic	Academic Hospital of the Goethe University	Frankfurt	Germany Geriatric Breast Center	Evangelina Bethesda Hospital for Breast Diseases	Nordrhein-Westfalen	Germany Texas Oncology-Baylor Sammons Cancer Center	US Oncology	Dallas	United States Department of Medical Oncology	IRCCS University Hospital San Martino-IST	National Institute for Cancer Research	Genova	Italy Department of Obstetrics and Gynecology	Helios Clinic Berlin-Buch	Berlin	Germany Amgen	Inc.	Thousand Oaks	United States " Edith Sanford Breast Cancer Research	Sioux Falls	United States""	Aapro	M.	Multidisciplinary Oncology Institute	Clinique de Genolier	Genolier	Switzerland" Moebus	V.	Department of Gynecology and Obstetrics	Höchst Frankfurt Clinic	Academic Hospital of the Goethe University	Frankfurt	Germany Nitz	U.	Geriatric Breast Center	Evangelina Bethesda Hospital for Breast Diseases	Nordrhein-Westfalen	Germany O'Shaughnessy	J.	Texas Oncology-Baylor Sammons Cancer Center	US Oncology	Dallas	United States Pronzato	P.	Department of Medical Oncology	IRCCS University Hospital San Martino-IST	National Institute for Cancer Research	Genova
Schneider C.K., Weise M.,"Regulatory aspects of biosimilars: Myths and facts [Regulatorische Aspekte zu Biosimilars: Mythen und Fakten]",2015,"Zeitschrift fur Rheumatologie","74","8",,"695","700",,1,10.1007/s00393-014-1489-6,"https://www.scopus.com/inward/record.uri?eid=2-s2.0-84943663330&doi=10.1007%2fs00393-014-1489-6&partnerID=40&md5=0309a53133b71612a3844d8a6a8c53c0","Abteilung Arzneimittelzul…	Europäische Arzneimittelagentur	London	United Kingdom TwincoreZentrum für Experimentelle und Klinische Infektionsforschung	Hannover	Germany " Fachgebiets Diabetes mellitus/Kardiovaskuläres System	Bundesinstitut für Arzneimittel und Medizinprodukte (BfArM)	Bonn	Germany""	Schneider	C.K.	Abteilung Arzneimittelzulassung und -Zugänglichkeit	Danish Health and Medicines Authority	Axel Heides Gade 1	Kopenhagen	Denmark	Biosimilar Medicinal Products Working Party (BMWP)	Europäische Arzneimittelagentur	London	United Kingdom	TwincoreZentrum für Experimentelle und Klinische Infektionsforschung	Hannover	Germany" " Weise	M.	Biosimilar Medicinal Products Working Party (BMWP)	Europäische Arzneimittelagentur	London	United Kingdom	Fachgebiets Diabetes mellitus/Kardiovaskuläres System	Bundesinstitut für Arzneimittel und Medizinprodukte (BfArM)	Bonn	Germany""	Background: Biosimilars are currently a hot topic and there are many unsolved questions	misunderstandings and sometimes considerable uncertainty	especially among clinicians and patients. Regulatory agencies	such as the European Medicines Agency (EMA) issue guidelines for the development and approval of biosimilars	which are based on scientific principles. Objective: This article addresses some of the frequently noted misunderstandings and misperceptions. For example	why biosimilars are (or can only be) “similar” but not “identical” compared to the original pharmaceutical product	and aspects	such as the pharmaceutical quality of biosimilars	immunogenicity and the approval process for biosimilars are highlighted. © 2015	Springer-Verlag Berlin Heidelberg.""	Approval" European Medicines Agency Guidelines Original formulation " Regulatory agencies""	biosimilar agent" biological product biosimilar agent Article drug approval drug formulation drug quality drug safety European Medicines Agency human immunogenicity practice guideline drug approval drug development drug industry drug substitution European Union government regulation legislation and jurisprudence preclinical study standards Biological Products Biosimilar Pharmaceuticals Drug Appro…	Preclinical Drug Industry Drug Substitution European Union " Government Regulation""			Article	Scopus	2-s2.0-84943663330"
Grampp G., Felix T.,"Pharmacovigilance Considerations for Biosimilars in the USA",2015,"BioDrugs","29","5",,"309","321",,2,10.1007/s40259-015-0137-2,"https://www.scopus.com/inward/record.uri?eid=2-s2.0-84946090981&doi=10.1007%2fs40259-015-0137-2&partnerID=40&md5=883990347a0118bd5e693a1d8e54a95b","Amgen Inc., Longmont, CO, United States " Amgen Inc.	601 13th Street NW	Washington	DC	United States""	Grampp	G.	Amgen Inc.	Longmont	CO	United States" " Felix	T.	Amgen Inc.	Longmont	CO	United States	Amgen Inc.	601 13th Street NW	Washington	DC	United States""	In 2015	five or more biosimilars may be approved in the USA. Because no two biologic medicines are identical	postapproval safety monitoring will be critical to detect potential differences in safety signals between a biosimilar	its reference product	and other biosimilars. Postapproval safety monitoring in the USA uses two signal detection systems: spontaneous reporting systems (SRSs) and active surveillance (AS) systems. Both depend on accurate identification of the specific product(s) dispensed or administered to patients	which may be compromised when products from multiple manufacturers share common drug nomenclature or coding. Product identification can present challenges across different healthcare settings	including inpatient and ambulatory care. Common oral-dosage drugs are predominantly dispensed directly to patients by pharmacists	whereas most injectable drugs	including biologics	are administered to patients by healthcare professionals in outpatient clinics or hospitals. Thus	the effectiveness of SRS and AS mechanisms in both pharmacy and medical channels must be given greater consideration as biotechnology matures. In this article	we describe these systems and their limitations. We identify challenges and opportunities for product-specific safety surveillance of biologics in both the pharmacy and medical settings and provide recommendations to improve biologic safety surveillance under the current and future systems envisioned in the Drug Quality and Security Act. As biosimilars are integrated into existing pharmacovigilan…	distinguishable nonproprietary names and codes for all biologics	as well as other opportunities to improve traceability (e.g.	increased use of barcodes)	must be considered to ensure patient safety and confidence in this new class of drugs. © 2015 The Author(s).""		biosimilar agent" drug approval drug industry drug legislation drug nomenclature drug quality drug safety drug surveillance program human outpatient patient safety pharmacy priority journal reimbursement Review signal detection United States Adverse Drug Reaction Reporting Systems Biosimilar Pharmaceuticals Humans Pharmacovigilance " United States""			Review	Scopus	2-s2.0-84946090981"
Schreiber S.,"Anti-TNF biosimilars in chronic inflammatory bowel disease: What can rheumatologists learn from it? [Anti-TNF-Biosimilars bei chronisch entzündlichen Darmerkrankungen: Was können Rheumatologen daraus lernen?]",2015,"Zeitschrift fur Rheumatologie","74","8",,"689","694",,,10.1007/s00393-014-1488-7,"https://www.scopus.com/inward/record.uri?eid=2-s2.0-84943634700&doi=10.1007%2fs00393-01…	adalimumab" golimumab infliximab antirheumatic agent biosimilar agent monoclonal antibody tumor necrosis factor alpha Article inflammatory bowel disease rheumatic disease rheumatology antagonists and inhibitors evidence based medicine human immunology Inflammatory Bowel Diseases Rheumatic Diseases treatment outcome trends Antibodies	Monoclonal Antirheumatic Agents Biosimilar Pharmaceuticals Evidence-Based Medicine Humans Inflammatory Bowel Diseases Rheumatic Diseases Rheumatology Treatment Outcome " Tumor Necrosis Factor-alpha""			Article	Scopus	2-s2.0-84943634700"
Windisch J.,"Biosimilars versus original biologics: Similarities and differences from development to approval [Biosimilars versus Erstanbieterbiologika: Gemeinsamkeiten und Unterschiede von der Entwicklung bis zur Zulassung]",2015,"Zeitschrift fur Rheumatologie","74","8",,"672","681",,4,10.1007/s00393-014-1486-9,"https://www.scopus.com/inward/record.uri?eid=2-s2.0-84943664365&doi=10.1007%2fs00393…	biological product" biosimilar agent Article authority clinical effectiveness drug approval drug legislation drug manufacture drug quality drug safety European Medicines Agency glycosylation health care system human licensing comparative study drug approval drug development drug industry European Union government regulation legislation and jurisprudence preclinical study standards Biological Prod…	Preclinical Drug Industry European Union " Government Regulation""			Article	Scopus	2-s2.0-84943664365"
Alten R.,"Biosimilars in rheumatology: Development and results of clinical trials [Biosimilars in der Rheumatologie: Entwicklung und Ergebnisse klinischer Studien]",2015,"Zeitschrift fur Rheumatologie","74","8",,"682","688",,1,10.1007/s00393-014-1487-8,"https://www.scopus.com/inward/record.uri?eid=2-s2.0-84943661059&doi=10.1007%2fs00393-014-1487-8&partnerID=40&md5=392c5846fe40e1fa9f90649327eebb0a…	biosimilar agent" antirheumatic agent biosimilar agent ankylosing spondylitis Article clinical trial (topic) European Medicines Agency European Union food and drug administration human inflammatory disease Internet Medline practice guideline psoriasis psoriatic arthritis rheumatoid arthritis United States metabolism practice guideline preclinical study Rheumatic Diseases rheumatology standards An…	Preclinical European Union Humans Practice Guidelines as Topic Rheumatic Diseases Rheumatology " United States""			Article	Scopus	2-s2.0-84943661059"
Brennan F.R., Baumann A., Blaich G., de Haan L., Fagg R., Kiessling A., Kronenberg S., Locher M., Milton M., Tibbitts J., Ulrich P., Weir L.,"Nonclinical safety testing of biopharmaceuticals - Addressing current challenges of these novel and emerging therapies",2015,"Regulatory Toxicology and Pharmacology","73","1",,"265","275",,1,10.1016/j.yrtph.2015.07.019,"https://www.scopus.com/inward/record.…	Berlin	Germany Abbvie GmbH	Ludwigshafen	Germany Medimmune LLC	Cambridge	United Kingdom Glaxo Smithkline Pharma	Stevenage	United Kingdom Novartis Pharma	Basel	Switzerland Roche Pharmaceutical Research and Early Development	Pharmaceutical Sciences	Roche Innovation Center Basel	Switzerland Covagen	Zurich	Switzerland " Novartis Pharma	Boston	United States""	Brennan	F.R.	UCB Pharma	Slough	United Kingdom" Baumann	A.	Bayer Pharma AG	Berlin	Germany Blaich	G.	Abbvie GmbH	Ludwigshafen	Germany de Haan	L.	Medimmune LLC	Cambridge	United Kingdom Fagg	R.	Glaxo Smithkline Pharma	Stevenage	United Kingdom Kiessling	A.	Novartis Pharma	Basel	Switzerland Kronenberg	S.	Roche Pharmaceutical Research and Early Development	Pharmaceutical Sciences	Roche Innovation Center Basel	Switzerland Locher	M.	Covagen
Tiotiu A., Clément-Duchêne C., Martinet Y.,"Management of chemotherapy-induced anemia in lung cancer [Prise en charge de l'anémie chimio-induite dans le cancer bronchique]",2015,"Revue des Maladies Respiratoires","32","8",,"809","821",,,10.1016/j.rmr.2014.10.734,"https://www.scopus.com/inward/record.uri?eid=2-s2.0-84946500777&doi=10.1016%2fj.rmr.2014.10.734&partnerID=40&md5=7e6749b13c59ffb0607ab9…	C.	Département de pneumologie	CHU de Nancy	9	rue du Morvan	Vandœuvre-lès-Nancy	France " Martinet	Y.	Département de pneumologie	CHU de Nancy	9	rue du Morvan	Vandœuvre-lès-Nancy	France""	Summary Introduction The prevalence of chemotherapy-induced anemia in lung cancer is estimated at about 80%. State of art There are currently no specific recommendations for the management of chemotherapy-induced anemia in lung cancer. In this paper	we propose a synthesis of currently existing data in the literature on the management of chemotherapy-induced anemia in general	supplemented with specific data about the efficacy and safety of erythropoietic therapy in lung cancer. Perspectives Better management of chemotherapy-induced anemia improves patient's quality of life and reduces red blood cell transfusion requirement. In the meantime	in respect to currently missing data	thoracic oncologists should develop specific recommendations for the management of chemotherapy-induced anemia in lung cancer	with specific studies in this domain. Conclusions Since the prevalence of chemotherapy-induced anemia in patients with lung cancer is high and has a significant impact on these patients quality of life	a specific prospective management should be implemented as early as possible. © 2015 SPLF.""	Anemia" Chemotherapy " Lung cancer""	antineoplastic agent" antianemic agent antineoplastic agent biosimilar agent hemoglobin iron recombinant protein anemia chemotherapy induced anemia drug safety erythrocyte transfusion human lung cancer oncologist prevalence quality of life Review adverse effects anemia blood blood transfusion chemically induced clinical trial (topic) disease management fatigue Lung Neoplasms multimodality cancer …			Review	Scopus	2-s2.0-84946500777"
Heinemann L., Home P.D., Hompesch M.,"Biosimilar insulins: Guidance for data interpretation by clinicians and users",2015,"Diabetes, Obesity and Metabolism","17","10",,"911","918",,9,10.1111/dom.12491,"https://www.scopus.com/inward/record.uri?eid=2-s2.0-84942293607&doi=10.1111%2fdom.12491&partnerID=40&md5=1f3f0c37f9d88a9bfb3c9445987bc29c","Science and Co, Düsseldorf, Germany Institute of Cellular…	The Medical School	Newcastle University	Newcastle upon Tyne	United Kingdom " Profil Institute for Clinical Research	San Diego	CA	United States""	Heinemann	L.	Science and Co	Düsseldorf	Germany" Home	P.D.	Institute of Cellular Medicine - Diabetes	The Medical School	Newcastle University	Newcastle upon Tyne	United Kingdom " Hompesch	M.	Profil Institute for Clinical Research	San Diego	CA	United States""	Biosimilar insulins are approved copies of insulins outside patent protection. Advantages may include greater market competition and potential cost reduction	but clinicians and users lack a clear perspective on 'biosimilarity' for insulins. The manufacturing processes for biosimilar insulins are manufacturer-specific and	although these are reviewed by regulators there are few public data available to allow independent assessment or review of issues such as intrinsic quality or batch-to-batch variation. Preclinical measures used to assess biosimilarity	such as tissue and cellular studies of metabolic activity	physico-chemical stability and animal studies of pharmacodynamics	pharmacokinetics and immunogenicity may be insufficiently sensitive to differences	and are often not formally published. Pharmacokinetic and pharmacodynamic studies (glucose clamps) with humans	although core assessments	have problems of precision which are relevant for accurate insulin dosing. Studies that assess clinical efficacy and safety and device compatibility are limited by current outcome measures	such as glycated haemoblobin levels and hypoglycaemia	which are insensitive to differences between insulins. To address these issues	we suggest that all comparative data are put in the public domain	and that systematic clinical studies are performed to address batch-to-batch variability	delivery devices	interchangeability in practice and long-term efficacy and safety. Despite these challenges biosimilar insulins are a welcome addition to diabetes therapy and	with a transparent approach	should provide useful benefit to insulin users. © 2015 John Wiley & Sons Ltd.""	Biosimilar insulins" Insulin therapy " Safety""	biosimilar agent" biosimilar insulin glucose hemoglobin A1c insulin antibody insulin derivative insulin glargine somatomedin receptor unclassified drug antidiabetic agent biosimilar agent insulin clinical decision making clinical practice drug activity drug cost drug development drug efficacy drug manufacture drug marketing drug quality drug receptor binding drug research drug safety drug structu…			Review	Scopus	2-s2.0-84942293607"
Valavanidis A., Vlachogianni T., Loridas S.,"New anticancer medicinal agents: Trends in research, development, marketing and cost crisis of cancer treatment",2015,"Pharmakeftiki","27","4",,"110","125",,,,"https://www.scopus.com/inward/record.uri?eid=2-s2.0-84958522712&partnerID=40&md5=504cec6e27b8e25376664f153afe414e","Department of Chemistry, University of Athens, University Campus, Zografou, At…	T.	Department of Chemistry	University of Athens	University Campus	Zografou	Athens	Greece " Loridas	S.	Department of Chemistry	University of Athens	University Campus	Zografou	Athens	Greece""	Anticancer therapeutic methods and drugs as well as cancer prevention have become in the last decades important tasks of national and international medical systems. These efforts advanced successful medical methods and effective antitumour drugs in curing most of the types of malignant neoplasms and prolonged survival rates among cancer patients. Discovery and development of anticancer medicinal …	research institutes	as well as non-profit government and non-government organizations all over the world. Many advances in the identification	discovery and use of antitumour drugs were achieved in the last decades. At the same time thousands of promising chemical compounds (synthetic organic) or natural substances (extracted from biological organisms) were screened for anticancer properties. But the rate of discovery of successful anticancer agents is very slow. The failure rate of anticancer drugs is approximately 95%	much higher that other medical specialities. Investments in anticancer drugs cost millions to be discovered. Also	they have to pass rigorous stages of toxicological tests and three levels of clinical approval. This review examines some important aspects of anticancer drug research	discovery	development	marketing and the high cost of therapeutic use in the last decade. Also	examines the approval from three most important agencies	the European Agency for the Evaluation of Medicinal Products	the U.S. Food and Drug Administration and the Japanese Pharmaceuticals and Medicinal Devices Evaluation Centre. The review covers advances in cancer treatment that continue to be investigated in the last decade by the identification of unique biochemical aspects of malignancies that could be exploited to selectively target tumour cells. Market surveys showed that the world’s anticancer drug marke…	L.S. Papathanasopoulou Ltd. All rights reserved.""	Anticancer drug market" Anticancer drugs Anticancer therapies Antitumour activity Antitumour drugs Malignant neoplasm " Pharmaceutical companies""	antineoplastic agent" biosimilar agent counterfeit drug natural product antineoplastic activity biological therapy cancer patient cancer therapy drug approval drug cost drug industry drug marketing drug research drug targeting human internet marketing molecularly targeted therapy nonhuman patient safety Review trend study " tumor cell""			Review	Scopus	2-s2.0-84958522712"
Altman J.-J.,"Biosimilars will please you [Les biosimilaires vont vous plaire]",2015,"Medecine des Maladies Metaboliques","9","6",,"622","624",,,10.1016/S1957-2557(15)30234-0,"https://www.scopus.com/inward/record.uri?eid=2-s2.0-84962221273&doi=10.1016%2fS1957-2557%2815%2930234-0&partnerID=40&md5=ecb02feb5fd02a6848482a1b295e59c4","Service de Diabétologie-endocrinologie-nutrition, Hôpital Européen …	biosimilar agent" " Article""	Novo Nordisk" " Sanofi""	L'auteur déclare que les trois firmes distribuant de l'insuline en France (Lilly	Novo Nordisk	Sanofi) ont soutenu des travaux de recherches	recherches non liées à l'insulinothérapie.""	Article	Scopus	2-s2.0-84962221273"
Echols C.,"Biosimilars on the horizon",2015,"Contract Pharma",,"10",,"","",,,,"https://www.scopus.com/inward/record.uri?eid=2-s2.0-84957610741&partnerID=40&md5=d209cb8807b25ca9b6db03956e646e73","Bluebox Research, United States","Echols, C., Bluebox Research, United States",[No abstract available],,"biosimilar agent Article clinical decision making contract manufacturing organization contract rese…			Article	Scopus	2-s2.0-84957610741"
Gregory J.E.,"Why true cdmo service requires flexibility, responsiveness and innovation",2015,"Contract Pharma",,"10",,"","",,,,"https://www.scopus.com/inward/record.uri?eid=2-s2.0-84957638427&partnerID=40&md5=02d8cfadbc6726f42451bd3f6500ebe8","UPM Pharmaceuticals, United States","Gregory, J.E., UPM Pharmaceuticals, United States",[No abstract available],,"biosimilar agent controlled substance Ar…			Article	Scopus	2-s2.0-84957638427"
Cheung K.K.T., Senior P.A.,"Novel and Emerging Insulin Preparations for Type 2 Diabetes",2015,"Canadian Journal of Diabetes","39","5",,"S160","S166",,2,10.1016/j.jcjd.2015.09.082,"https://www.scopus.com/inward/record.uri?eid=2-s2.0-84955596597&doi=10.1016%2fj.jcjd.2015.09.082&partnerID=40&md5=d424b20e2754e565cb1beb548c812eb1","Division of Endocrinology, Department of Medicine, University of Alber…	Department of Medicine and Therapeutics	Chinese University of Hong Kong	Shatin	Hong Kong""	Cheung	K.K.T.	Division of Endocrinology	Department of Medicine	University of Alberta	Edmonton	Canada	Division of Endocrinology and Diabetes	Department of Medicine and Therapeutics	Chinese University of Hong Kong	Shatin	Hong Kong" " Senior	P.A.	Division of Endocrinology	Department of Medicine	University of Alberta	Edmonton	Canada""	[No abstract available]		biosimilar agent" gla 300 glycosylated hemoglobin insulin degludec insulin derivative insulin glargine insulin peglispro isophane insulin long acting insulin recombinant human insulin unclassified drug antidiabetic agent insulin derivative long acting insulin new drug Article Canada cardiovascular disease cost effectiveness analysis diabetes control disease association drug administration route d…	Type 2 hyperglycemia hypoglycemia medicinal chemistry population dynamics trends Animals Canada Chemistry	Pharmaceutical Cost of Illness Diabetes Mellitus	Type 2 Drugs	Investigational Health Transition Humans Hyperglycemia Hypoglycemia Hypoglycemic Agents Insulin	Long-Acting Insulins " Prevalence""			Article	Scopus	2-s2.0-84955596597"
Park S.H., Kim Y.-H., Lee J.H., Kwon H.J., Lee S.-H., Park D.I., Kim H.K., Cheon J.H., Im J.P., Kim Y.S., Lee S.Y., Lee S.J.,"Post-marketing study of biosimilar infliximab (CT-P13) to evaluate its safety and efficacy in Korea",2015,"Expert Review of Gastroenterology and Hepatology","9",,,"S35","S44",,41,10.1586/17474124.2015.1091309,"https://www.scopus.com/inward/record.uri?eid=2-s2.0-84942325078…	Samsung Medical Center	Seoul	South Korea Seoul Song Do Colorectal Hospital	Seoul	South Korea Digestive Endoscopic Center	Esoo Hospital	Cheonan-si	South Korea Department of Internal Medicine	Kangbuk Samsung Hospital	Seoul	South Korea Departments of Clinical Pathology	Internal Medicine	Inha University Medical College	Incheon	South Korea Department of Internal Medicine	Yonsei University	College of Medicine	Seoul	South Korea Department of Internal Medicine and Liver Research Institute	Seoul National University	College of Medicine	Seoul	South Korea Department of Internal Medicine	Seoul Paik Hospital	Inje University	Seoul	South Korea " Celltrion	Incheon	South Korea""	Park	S.H.	Department of Gastroenterology	University of Ulsan	Asan Medical Center	Seoul	South Korea" Kim	Y.-H.	Department of Internal Medicine	Samsung Medical Center	Seoul	South Korea Lee	J.H.	Seoul Song Do Colorectal Hospital	Seoul	South Korea Kwon	H.J.	Seoul Song Do Colorectal Hospital	Seoul	South Korea Lee
McKeage K.,"CT-P13 (an infliximab biosimilar): a guide to its use in the EU",2015,"Drugs and Therapy Perspectives","31","9",,"296","301",,,10.1007/s40267-015-0233-x,"https://www.scopus.com/inward/record.uri?eid=2-s2.0-84940031103&doi=10.1007%2fs40267-015-0233-x&partnerID=40&md5=0c14f3783f91777d48a281306a82a237","Springer, Private Bag 65901, Mairangi Bay, Auckland, New Zealand","McKeage, K., Sprin…	including rheumatoid arthritis	ankylosing spondylitis	Crohn’s disease	ulcerative colitis	psoriatic arthritis and psoriasis. Approval of CT-P13 was based on the results of a rigorous analysis comparing CT-P13 with reference infliximab	including two well-designed clinical trials that demonstrated equivalent efficacy and pharmacokinetic profiles in patients with ankylosing spondylitis and rheumatoid arthritis. As with all biosimilar agents	CT-P13 has the potential to reduce treatment costs relative to those of reference infliximab. © 2015	Springer International Publishing Switzerland.""		azathioprine" corticosteroid cyclosporin infliximab mercaptopurine methotrexate psoralen ankylosing spondylitis Article Crohn disease drug cost drug tolerability drug use Europe European Medicines Agency human immunogenicity maximum plasma concentration psoriasis psoriatic arthritis rheumatoid arthritis side effect " ulcerative colitis""			Article	Scopus	2-s2.0-84940031103"
Covic A., Abraham I.,"State-of-the-art biosimilar erythropoietins in the management of renal anemia: lessons learned from Europe and implications for US nephrologists",2015,"International Urology and Nephrology","47","9",,"1529","1539",,4,10.1007/s11255-015-1042-9,"https://www.scopus.com/inward/record.uri?eid=2-s2.0-84940439672&doi=10.1007%2fs11255-015-1042-9&partnerID=40&md5=6d4d4d9b29df348eb28e…	University of Arizona	1295 N Martin	Tucson	AZ	United States""	Covic	A.	Nephrology Department	University of Medicine and Pharmacy “Gr.T.Popa”	Iasi	Romania" " Abraham	I.	Center for Health Outcomes and PharmacoEconomic Research	University of Arizona	1295 N Martin	Tucson	AZ	United States""	The European Medicines Agency (EMA)	under a strictly regulated pathway	has approved several biosimilar products since 2005	including biosimilar versions of the erythropoiesis-stimulating agent (ESA) epoetin alfa since 2007. Subsequent to these approvals	the use of biosimilar epoetin alfa in the management of renal anemia has grown steadily throughout Europe. With the enactment of the US Biologics Price Competition and Innovation Act of 2009	a US Food and Drug Administration regulatory approval process for biosimilars was legalized. Thus	biosimilar erythropoietin products are expected to be available for prescription in the USA by mid-decade	presumably at a price that is competitive with the originator brand-name reference products. In this paper	we describe the status of originator and biosimilar ESAs	review the clinical development and regulatory approval of biosimilar erythropoietins in Europe	and summarize relevant efficacy and safety information of biosimilar erythropoietins in relation to their reference products to provide a background for US nephrologists as they appraise biosimilar erythropoietins as treatment options for renal anemia. Key lessons learned from Europe are that (a) EMA-approved biosimilar erythropoietins have comparable efficacy and safety profiles to their referen…	especially with regard to immunogenicity and vascular thromboembolic events (c) strict preapproval and postapproval requirements must guide the regulatory pathway for biosimilars " and (d) high-quality manufacturing and production processes must be established to ensure quality biosimilar products. The availability of biosimilar erythropoietins in the USA will provide nephrologists with alternati…	and potentially more affordable	treatment options for patients with renal anemia. © 2015	Springer Science+Business Media Dordrecht.""	Anemia" Chronic kidney disease End-stage renal disease Erythropoiesis-stimulating agents " Hemodialysis""	antianemic agent" biosimilar agent continuous erythropoiesis receptor activator drug antibody hemoglobin neutralizing antibody novel erythropoiesis stimulating protein recombinant erythropoietin biosimilar agent erythropoietin anemia Article cardiovascular disease chronic kidney disease chronic kidney failure drug approval drug efficacy drug half life drug quality drug safety drug surveillance pr…	Chronic United States Anemia Biosimilar Pharmaceuticals Disease Management Erythropoietin Europe Humans Renal Insufficiency	Chronic " United States""			Article	Scopus	2-s2.0-84940439672"
Garattini L., Curto A., van de Vooren K.,"Western European markets for biosimilar and generic drugs: worth differentiating",2015,"European Journal of Health Economics","16","7",,"683","687",,5,10.1007/s10198-015-0684-y,"https://www.scopus.com/inward/record.uri?eid=2-s2.0-84938995625&doi=10.1007%2fs10198-015-0684-y&partnerID=40&md5=28168d5fdc8be88861596f35aaf21efd","CESAV, Center for Health Econom…	A.	CESAV	Center for Health Economics	IRCCS Institute for Pharmacological Research ‘Mario Negri’	Via Camozzi 3	Ranica	Italy " van de Vooren	K.	CESAV	Center for Health Economics	IRCCS Institute for Pharmacological Research ‘Mario Negri’	Via Camozzi 3	Ranica	Italy""	[No abstract available]		biosimilar agent" generic drug drug cost drug marketing Editorial health promotion human policy priority journal Western European drug approval drug industry economics Europe health care policy supply and distribution Biosimilar Pharmaceuticals Drug Approval Drug Industry Drugs	Generic Europe Health Policy " Humans""			Editorial	Scopus	2-s2.0-84938995625"
Rathore A.S.,"Biosimilars in India",2015,"Journal of Proteomics","127",,,"71","72",,3,10.1016/j.jprot.2015.08.005,"https://www.scopus.com/inward/record.uri?eid=2-s2.0-84943366458&doi=10.1016%2fj.jprot.2015.08.005&partnerID=40&md5=ce1dfc56b2479a3e2da495bfdd966ede","Department of Chemical Engineering, Indian Institute of Technology, Hauz Khas, New Delhi, India","Rathore, A.S., Department of Chemica…			Article	Scopus	2-s2.0-84943366458"
Sanchez-De Melo I., Grassi P., Ochoa F., Bolivar J., García-Cózar F.J., Durán-Ruiz M.C.,"N-glycosylation profile analysis of Trastuzumab biosimilar candidates by Normal Phase Liquid Chromatography and MALDI-TOF MS approaches",2015,"Journal of Proteomics","127",,,"225","233",,6,10.1016/j.jprot.2015.04.012,"https://www.scopus.com/inward/record.uri?eid=2-s2.0-84944177184&doi=10.1016%2fj.jprot.2015.0…	Imperial College	London	United Kingdom""	Sanchez-De Melo	I.	Biotechnology	Biomedicine and Public Health Department	Cadiz University	Spain" Grassi	P.	Biopolymer Mass Spectrometry Group	Imperial College	London	United Kingdom Ochoa	F.	Biotechnology	Biomedicine and Public Health Department	Cadiz University	Spain Bolivar	J.	Biotechnology	Biomedicine and Public Health Department	Cadiz University	Spain García-Cózar	F.J.	Biotechnology	Biomedicine and Public Health Department	Cadiz University	Spain " Durán-Ruiz	M.C.	Biotechnology	Biomedicine and Public Health Department	Cadiz University	Spain""	The pharmaceutical market has entered an era in which the production of new therapeutics is being often replaced by """"biosimilars""""	copies of already commercialized products waiting for the patents to expire in order to be distributed in a more competitive and affordable manners. Due to its relevance	the ErbB2-targeted monoclonal antibody Trastuzumab (Herceptin) used as breast cancer therapy is one of the main targets in the production of biosimilars. A major challenge is to produce antibodies with the same or the closest N-glycosylation pattern seen in the commercialized drug. Several factors	such as growing conditions or cell types employed	can determine the final composition and structure of the glycans	significantly affecting the properties of the generated antibodies. Therefore	an appropriate characterization is essential. In the present study	we describe two different but complementary strategies to characterize the N-glycosylation of two biosimilar candidates of Trastuzumab. In the first case	N-glycans are fluorescently labeled and separated by Normal Phase HPLC. Different sugars will elute at different times and can be identified using specific oligosaccharide standards. In the second approach	released glycans are permethylated and analyzed by MALDI-TOF MS	being able to determine the structure because of the differential sugar masses. Biological significance: The characterization of the N-glycosylation sites of therapeutic recombinant monoclonal antibodies (mAbs) is usually one of the most critical and time consuming steps in the developing process of biosimilars or any other glycosylated drug. Herein we describe two different but complementary app…	the use of glycan fluorescence labeling coupled to HPLC and MALDI-TOF MS profile analysis.This article is part of a Special Issue entitled: HUPO 2014. © 2015 Elsevier B.V.""	2AB fluorescent labeling	HILIC" Biosimilars MALDI-TOF MS Monoclonal antibodies N-glycosylation " Normal Phase Liquid Chromatography""	biosimilar agent" carbohydrate glycan n glycan oligosaccharide polysaccharide trastuzumab unclassified drug trastuzumab Article glycosylation high performance liquid chromatography matrix assisted laser desorption ionization time of flight mass spectrometry normal phase high performance liquid chromatography priority journal structure analysis chemistry glycosylation liquid chromatography mass sp…
Takeuchi T., Yamanaka H., Tanaka Y., Sakurai T., Saito K., Ohtsubo H., Lee S.J., Nambu Y.,"Evaluation of the pharmacokinetic equivalence and 54-week efficacy and safety of CT-P13 and innovator infliximab in Japanese patients with rheumatoid arthritis",2015,"Modern Rheumatology","25","6",,"817","824",,18,10.3109/14397595.2015.1022297,"https://www.scopus.com/inward/record.uri?eid=2-s2.0-84947032856…	Tokyo Women's Medical University	Tokyo	Japan First Department of Internal Medicine	University of Occupational and Environmental Health	Fukuoka	Japan Inoue Hospital	Gunma	Japan Kagoshima Red Cross Hospital	Kagoshima	Japan Data Center	Product Development	Celltrion	Inc.	Incheon	South Korea " Pharmaceutical Development Division	Pharmaceuticals Group	Nippon Kayaku Co.	Ltd.	31-12	Shimo 3-chome	Kita-ku	Tokyo	Japan""	Takeuchi	T.	Division of Rheumatology	Department of Internal Medicine	School of Medicine	Keio University	35 Shinanomachi	Shinjuku-ku	Tokyo	Japan" Yamanaka	H.	Institute of Rheumatology	Tokyo Women's Medical University	Tokyo	Japan Tanaka	Y.	First Department of Internal Medicine	University of Occupational and Environmental Health	Fukuoka	Japan Sakurai	T.	Inoue Hospital	Gunma	Japan Saito	K.	First Department of Internal Medicine
Jha A., Upton A., Dunlop W.C.N., Akehurst R.,"The Budget Impact of Biosimilar Infliximab (Remsima®) for the Treatment of Autoimmune Diseases in Five European Countries",2015,"Advances in Therapy","32","8",,"742","756",,31,10.1007/s12325-015-0233-1,"https://www.scopus.com/inward/record.uri?eid=2-s2.0-84941878057&doi=10.1007%2fs12325-015-0233-1&partnerID=40&md5=88971120921dbc7a3bcd2cb05bc463e2","Mu…	Bicester	United Kingdom School of Health and Related Research (ScHARR)	University of Sheffield	Sheffield	United Kingdom " BresMed Health Solutions Limited	Northchurch Business Centre	Sheffield	United Kingdom""	Jha	A.	Mundipharma International Ltd.	Cambridge	United Kingdom" Upton	A.	Abacus International	Bicester	United Kingdom Dunlop	W.C.N.	Mundipharma International Ltd.	Cambridge	United Kingdom " Akehurst	R.	School of Health and Related Research (ScHARR)	University of Sheffield	Sheffield	United Kingdom	BresMed Health Solutions Limited	Northchurch Business Centre	Sheffield	United Kingdom""	Introduction: Inflammatory autoimmune diseases (rheumatoid arthritis	ankylosing spondylitis	Crohn’s disease	ulcerative colitis	psoriasis	and psoriatic arthritis) have a considerable impact on patients’ quality of life and healthcare budgets. Biosimilar infliximab (Remsima®) has been authorized by the European Medicines Agency for the management of inflammatory autoimmune diseases based on a data package demonstrating efficacy	safety	and quality comparable to the reference infliximab product (Remicade®). This analysis aims to estimate the 1-year budget impact of the introduction of Remsima in five European countries. Methods: A budget impact model for the introduction of Remsima in Germany	the UK	Italy	the Netherlands	and Belgium was developed over a 1-year time horizon. Infliximab-naïve and switch patient groups were considered. Only direct drug costs were included. The model used the drug-acquisition cost of Remicade. The list price of Remsima was not known at the time of the analysis	and was assumed to be 10–30% less than that of Remicade. Key variables were tested in the sensitivity analysis. Results: The annual cost savings resulting from the introduction of Remsima were projected to range from €2.89 million (Belgium	10% discount) to €33.80 million (Germany	30% discount). If any such savings made were used to treat additional patients with Remsima	250 (Belgium	10% discount) to 2602 (Germany	30% discount) additional patients could be treated. The cumulative cost savings across the five included countries and the six licensed disease areas were projected to range from €25.79 million (10% discount) to €77.37 million (30% discount). Sensitivity analyses showed the number of patients treated with infliximab to be directly correlated with projected cost savings	with disease prevalence and patient weight having a smaller impact
Gianoncelli A., Bonini S.A., Bertuzzi M., Guarienti M., Vezzoli S., Kumar R., Delbarba A., Mastinu A., Sigala S., Spano P., Pani L., Pecorelli S., Memo M.,"An Integrated Approach for a Structural and Functional Evaluation of Biosimilars: Implications for Erythropoietin",2015,"BioDrugs","29","4",,"285","300",,7,10.1007/s40259-015-0136-3,"https://www.scopus.com/inward/record.uri?eid=2-s2.0-84941425…	Via del Tritone	181	Rome	Italy""	Gianoncelli	A.	Department of Molecular and Translational Medicine	University of Brescia	Viale Europa	11	Brescia	Italy" Bonini	S.A.	Department of Molecular and Translational Medicine	University of Brescia	Viale Europa	11	Brescia	Italy Bertuzzi	M.	Department of Molecular and Translational Medicine	University of Brescia	Viale Europa	11	Brescia	Italy Guarienti	M.	Department of Molecular and Translational Medicine	University of Brescia	Viale Europa	11	Brescia	Italy Vezzoli	S.	Department of Molecular and Translational Medicine	University of Brescia	Viale Europa	11	Brescia	Italy Kumar	R.	Department of Molecular and Translational Medicine	University of Brescia	Viale Europa	11	Brescia	Italy Delbarba	A.	Department of Molecular and Translational Medicine
Severson C.C.,"The role of biosimilar granulocyte colony stimulating factor (GCSF) Zarzio for progenitor cell mobilization and the treatment of therapy-induced neutropenia in adult hematopoietic stem cell transplantation",2015,"Canadian oncology nursing journal = Revue canadienne de nursing oncologique","25","4",,"443","454",,1,,"https://www.scopus.com/inward/record.uri?eid=2-s2.0-85001874276&par…	80 and over Biosimilar Pharmaceuticals Canada Clinical Trials as Topic Europe Female Filgrastim Hematopoietic Stem Cell Transplantation Humans Male Middle Aged Neutropenia Stem Cells United States " Young Adult""			Article	Scopus	2-s2.0-85001874276"
Boegh M., García-Díaz M., Müllertz A., Nielsen H.Mø.,"Steric and interactive barrier properties of intestinal mucus elucidated by particle diffusion and peptide permeation",2015,"European Journal of Pharmaceutics and Biopharmaceutics","95",,,"136","143",,6,10.1016/j.ejpb.2015.01.014,"https://www.scopus.com/inward/record.uri?eid=2-s2.0-84944277960&doi=10.1016%2fj.ejpb.2015.01.014&partnerID=40&md5=…	M.	Department of Pharmacy	Faculty of Health and Medical Sciences	University of Copenhagen	Universitetsparken 2	Copenhagen O	Denmark Müllertz	A.	Department of Pharmacy	Faculty of Health and Medical Sciences	University of Copenhagen	Universitetsparken 2	Copenhagen O	Denmark " Nielsen	H.Mø.	Department of Pharmacy	Faculty of Health and Medical Sciences	University of Copenhagen	Universitetsparken 2	Copenhagen O	Denmark""	The mucus lining of the gastrointestinal tract epithelium is recognized as a barrier to efficient oral drug delivery. Recently	a new in vitro model for assessment of drug permeation across intestinal mucosa was established by applying a biosimilar mucus matrix to the surface of Caco-2 cell monolayers. The aim of the present study was to gain more insight into the steric and interactive barrier properties of intestinal mucus by studying the permeation of peptides and model compounds across the biosimilar mucus as well as …	a cell-free mucus barrier model was implemented in the studies. Both the biosimilar mucus and the PIM reduced the permeation of the selected peptide drugs to varying degrees illustrating the interactive properties of both mucus matrices. The reduction in peptide permeation was decreased depending on the cationicity and H-bonding capacity of the permeant clearly demonstrated by using the biosimila…	whereas the larger inter sample variation of the PIM matrix obstructed similarly clear conclusions. Thus	for mechanistic studies of permeation across mucus and mucosa the biosimilar mucus offers a relevant and reproducible alternative to native mucus. © 2015 Elsevier B.V. All rights reserved.""	Biosimilar mucus" Caco-2 cell culture model Diffusion Diffusive wave spectroscopy Mucosal drug delivery Nanoparticles Oral " Peptides""	desmopressin" octreotide plectasin antimicrobial cationic peptide biosimilar agent bovine serum albumin novicidin peptide fragment animal cell Article CACO 2 cell line cell viability controlled study diffusion diffusive wave spectroscopy drug delivery system fatty acid analysis high performance liquid chromatography in vitro study intestinal mucus intestine mucosa nonhuman physical chemistry pig …	Bovine " Swine""			Article	Scopus	2-s2.0-84944277960"
Schneider C., Hurley P., Thomas N.,"It’s all about the science",2015,"Regulatory Rapporteur","12","9",,"14","16",,,,"https://www.scopus.com/inward/record.uri?eid=2-s2.0-84962170630&partnerID=40&md5=5f8cf610086f6a1eca3dc5634a6a8d29","Clinical Network Services, United States","Schneider, C., Clinical Network Services, United States Hurley	P.	Clinical Network Services	United States " Thomas	N.	Clinical Network Services	United States""	[No abstract available]		biosimilar agent" monoclonal antibody Article biotechnology drug approval drug indication drug marketing food and drug administration " human""			Article	Scopus	2-s2.0-84962170630"
Kaunitz A.M., Kaunitz J.D.,"Compounded bioidentical hormone therapy: Time for a reality check?",2015,"Menopause","22","9",,"919","920",,,10.1097/GME.0000000000000484,"https://www.scopus.com/inward/record.uri?eid=2-s2.0-84956889047&doi=10.1097%2fGME.0000000000000484&partnerID=40&md5=0e2808ee374c34e085ec7a4da19e0c2c","Department of Obstetrics and Gynecology, University of Florida, College of Medici…	Departments of Medicine and Surgery	University of California	Los Angeles	Los Angeles	CA	United States""	Kaunitz	A.M.	Department of Obstetrics and Gynecology	University of Florida	College of Medicine-Jacksonville	Jacksonville	FL	United States" " Kaunitz	J.D.	VA Greater Los Angeles Healthcare System	Departments of Medicine and Surgery	University of California	Los Angeles	Los Angeles	CA	United States""	[No abstract available]		biosimilar agent" compounded bioidentical hormone estrogen gestagen hormone derivative unclassified drug compounded bioidentical hormone therapy drug approval drug efficacy drug quality drug safety Editorial food and drug administration health survey hormonal therapy human knowledge mycosis postmenopause United States attitude to health estrogen therapy female menopause Estrogen Replacement Thera…	Attitudes	Practice Humans " Menopause""			Editorial	Scopus	2-s2.0-84956889047"
Ramzan A.,"The future of biosimilars – monoclonal antibodies and beyond",2015,"Regulatory Rapporteur","12","9",,"5","9",,,,"https://www.scopus.com/inward/record.uri?eid=2-s2.0-84962183982&partnerID=40&md5=8ae0110ba9592cfa3fb1667a8a5f9ecf","Woodley BioReg Ltd, United Kingdom","Ramzan, A., Woodley BioReg Ltd, United Kingdom","Although biosimilar products have been registered and approved for use in…	biosimilar agent" carbohydrate lipid monoclonal antibody nucleic acid protein Article clinical evaluation drug approval drug industry patent " protein processing""			Article	Scopus	2-s2.0-84962183982"
Sharma S.,"Growth of biosimilars: Implications for safety and risk management",2015,"Contract Pharma",,"9",,"","",,,,"https://www.scopus.com/inward/record.uri?eid=2-s2.0-84957646997&partnerID=40&md5=46b549ae2c00d802d648ca7b71e9747e","Sciformix Corporation, India","Sharma, S., Sciformix Corporation, India",[No abstract available],,"biosimilar agent accuracy Article drug labeling drug marketing dru…			Article	Scopus	2-s2.0-84957646997"
Bloom A., Ramzan A.,"A new generation of biosimilars",2015,"Regulatory Rapporteur","12","9",,"3","",,,,"https://www.scopus.com/inward/record.uri?eid=2-s2.0-84962172923&partnerID=40&md5=dd28c02d1b2747ee297a2ee88b9a9f8f","Biotechnology and Advanced Therapies, Chiesi Farmaceutici SpA, Italy " Woodley BioReg Ltd	United Kingdom""	Bloom	A.	Biotechnology and Advanced Therapies	Chiesi Farmaceutici SpA	Italy" " Ramzan	A.	Woodley BioReg Ltd	United Kingdom""	[No abstract available]		biosimilar agent" monoclonal antibody vaccine drug industry drug legislation Editorial practice guideline " world health organization""			Editorial	Scopus	2-s2.0-84962172923"
Bracewell D.G., Francis R., Smales C.M.,"The future of host cell protein (HCP) identification during process development and manufacturing linked to a risk-based management for their control",2015,"Biotechnology and Bioengineering","112","9",,"1727","1737",,14,10.1002/bit.25628,"https://www.scopus.com/inward/record.uri?eid=2-s2.0-84937716098&doi=10.1002%2fbit.25628&partnerID=40&md5=e0b4bdf0133bd3…	Sevenoaks	Kent	United Kingdom " Centre for Molecular Processing	School of Biosciences	University of Kent	Canterbury	Kent	United Kingdom""	Bracewell	D.G.	Department of Biochemical Engineering	Advanced Centre for Biochemical Engineering	University College London	Gordon Street	London	United Kingdom" Francis	R.	Francis Biopharma Ltd.	Sevenoaks	Kent	United Kingdom " Smales	C.M.	Centre for Molecular Processing	School of Biosciences	University of Kent	Canterbury	Kent	United Kingdom""	The use of biological systems to synthesize complex therapeutic products has been a remarkable success. However	during product development	great attention must be devoted to defining acceptable levels of impurities that derive from that biological system	heading this list are host cell proteins (HCPs). Recent advances in proteomic analytics have shown how diverse this class of impurities is" as such knowledge and capability grows inevitable questions have arisen about how thorough current approaches to measuring HCPs are. The fundamental issue is how to adequately measure (and in turn monitor and control) such a large number of protein species (p…	the measurement is entirely dependent on the antibody serum used	which dictates the sensitivity of the assay and the degree of coverage of the HCP spectrum. It provides one summed analog value for HCP amount a positive if all HCP components can be considered equal	a negative in the more likely event one associates greater risk with certain components of the HCP proteome. In a thorough risk-based approach	one would wish to be able to account for this. These issues have led to the investigation of orthogonal analytical methods " most prominently mass spectrometry. These techniques can potentially both identify and quantify HCPs. The ability to measure and monitor thousands of proteins proportionally increases the amount of data acquired. Significant benefits exist if the information can be used to …	drawing attention to timeliness in relation to biosimilar initiatives. The development of such an approach requires databases based on cumulative knowledge of multiple risk factors that would require national and international regulators	standards authorities (e.g.	NIST and NIBSC)	industry and academia to all be involved in shaping what is the best approach to the adoption of the latest bioanalytical technology to this area	which is vital to delivering safe efficacious biological medicines of all types. © 2015 The Authors. Biotechnology and Bioengineering Published by Wiley Periodicals	Inc.""	Biopharmaceuticals" Bioprocessing Host cell proteins " Process-related impurities""	Antibodies" Biological systems Cells Cytology Mass spectrometry Product development Proteins Risk management Biopharmaceuticals Bioprocessing Enzyme linked immunosorbent assay Host cell protein Process-related impurities Risk based approaches Risk-based managements Therapeutic products Risk assessment cell protein host cell protein proteome unclassified drug antibody protein recombinant protein A…	Pharmaceutical""			Article	Scopus
Nick C.,"Quality attributes in the making and breaking of biosimilarity",2015,"Regulatory Rapporteur","12","9",,"10","13",,,,"https://www.scopus.com/inward/record.uri?eid=2-s2.0-84962191002&partnerID=40&md5=a27d44785d9dea6fce6163ddeeb02a6b","PAREXEL International, United Kingdom","Nick, C., PAREXEL International, United Kingdom","Biosimilars are biological medicines that are manufactured to be hi…	structural attributes	isoform profile and impurities and biological activity. This paper discusses the factors that need to be considered in ranking importance of these diff erent quality attributes. © 2015	TOPRA. All rights reserved.""	Biologic" Biosimilar Classification Content-related attributes Critical quality attributes (CQAs) Evaluation Extrapolation Immunogenicity Impurities Monoclonal antibodies (mAbs) Reference product Structural attributes " Totality of evidence""	biological activity" classification " protein content""			Article	Scopus	2-s2.0-84962191002"
Wadhwa M., Knezevic I., Kang H.-N., Thorpe R.,"Immunogenicity assessment of biotherapeutic products: An overview of assays and their utility",2015,"Biologicals","43","5",,"298","306",,15,10.1016/j.biologicals.2015.06.004,"https://www.scopus.com/inward/record.uri?eid=2-s2.0-84941313696&doi=10.1016%2fj.biologicals.2015.06.004&partnerID=40&md5=93ea2178aaa49548508781816bac7ec1","National Institute fo…	Department of Essential Medicines and Health Products	Avenue Appia 20	Geneva	Switzerland " 8 Old Forge Close	Welwyn	United Kingdom""	Wadhwa	M.	National Institute for Biological Standards and Control (NIBSC)	Biotherapeutics Group	Blanche Lane	South Mimms	Potters Bar	Hertfordshire	United Kingdom" Knezevic	I.	World Health Organization	Department of Essential Medicines and Health Products	Avenue Appia 20	Geneva	Switzerland Kang	H.-N.	World Health Organization	Department of Essential Medicines and Health Products	Avenue Appia 20	Geneva	Switzerland " Thorpe	R.	8 Old Forge Close	Welwyn	United Kingdom""	Biotherapeutic products (BTPs) are the fastest growing medicines in the pharmaceutical market. Despite their clinical success	the immunogenicity of BTPs continues to be a major concern. Assessment of immunogenicity as well as appropriate interpretation of immunogenicity data is therefore	of critical importance for defining safety profile of these products for the purpose of their licensure and use. In the past decade	much progress has been made towards how immunogenicity should be studied. This article reflects the content of the brief presentation on principles of methods used for immunogenicity assessment and their merits and limitations given at the first World Health Organization (WHO) implementation workshop on rDNA derived biotherapeutic products held in the Republic of Korea in May 2014 to support the …	Assays" Biosimilars Biotherapeutic products Immunogenicity assessment Regulatory evaluation " WHO guidelines""	epitope" neutralizing antibody ribosome DNA antibody biological product antibody detection antibody response antigen binding biological therapy biotinylation decision making enzyme linked immunosorbent assay human immune status immunoassay immunogenicity licensing population risk priority journal radioimmunoprecipitation Review risk benefit analysis screening test world health organization drug i…			Review	Scopus	2-s2.0-84941313696"
Stergiopoulos S., Getz K.,"Evaluating AE Reporting of Two Off-Patent Biologics to Inform Future Biosimilar Naming and Reporting Practices",2015,"Drug Safety","38","8",,"687","692",,1,10.1007/s40264-015-0310-z,"https://www.scopus.com/inward/record.uri?eid=2-s2.0-84938214445&doi=10.1007%2fs40264-015-0310-z&partnerID=40&md5=e4d7ec497b2f1ea81a1b9ad198e482df","Center for the Study of Drug Development,…	K.	Center for the Study of Drug Development	Tufts University School of Medicine	Boston	MA	United States""	Historical studies of voluntary	spontaneous drug reports show poor attribution of adverse events to generic versions of commonly prescribed medications. As biosimilars enter the market place	it may be similarly difficult to accurately attribute adverse events to their respective reference products. At this time	lack of global consensus with regard to biosimilar naming conventions may result in drug reporting confusion	misattribution of adverse events and insufficient active monitoring of safety signals. Now	with the first biosimilar approval in the USA and many biosimilars expected to be launched globally in the near future	US Food and Drug Administration (FDA) guidance on biosimilar naming conventions will be essential. To inform the FDA and the global drug development community	the Tufts Center for the Study of Drug Development (Tufts CSDD) examined primary suspect reports sent to the FDA’s Adverse Event Reporting System (FAERS) from US reporters for two biologics that have lost patent exclusivity—somatropin and human insulin—and extracted 4703 insulin reports and 6487 somatropin reports from FAERS. The results show that reporting practices are inconsistent between the …	Springer International Publishing Switzerland.""		biological factor" biosimilar agent generic drug growth hormone human insulin biosimilar agent Article drug monitoring drug safety drug surveillance program evaluation study food and drug administration prescription priority journal United States classification drug approval drug surveillance program forecasting human standards trends Adverse Drug Reaction Reporting Systems Biosimilar Pharmaceuti…			Article	Scopus	2-s2.0-84938214445"
Ingrasciotta Y., Giorgianni F., Bolcato J., Chinellato A., Pirolo R., Tari D.U., Troncone C., Fontana A., Ientile V., Gini R., Santoro D., Santarpia M., Genazzani A., Uomo I., Pastorello M., Addario W.S.P., Scondotto S., Cananzi P., Caputi A.P., Trifirò G.,"How Much Are Biosimilars Used in Clinical Practice? A Retrospective Italian Population-Based Study of Erythropoiesis-Stimulating Agents in th…	Local Health Authority (ULSS9)	Treviso	Italy Caserta-1 Local Health Service	Caserta	Italy Unit of Biostatistics	IRCCS Casa Sollievo della Sofferenza	San Giovanni Rotondo	FG	Italy Agenzia Regionale di Sanità della Toscana	Florence	Italy Medical Oncology	Department of Human Pathology	University of Messina	Messina	Italy Department of Pharmaceutical Sciences	A. Avogadro University	Novara	Italy Department of Pharmacy	Palermo Local Health Unit	Palermo	Italy Department of Epidemiologic Observatory	Health Department of Sicily	Palermo	Italy " Sicilian Regional Center of Pharmacovigilance	Servizio 7-Farmaceutica	Health Department of Sicily	Palermo	Italy""	Ingrasciotta	Y.	Department of Clinical and Experimental Medicine	University of Messina	Messina	Italy" Giorgianni	F.	Department of Clinical and Experimental Medicine	University of Messina	Messina	Italy Bolcato	J.	Pharmaceutical Service	Local Health Authority (ULSS9)	Treviso	Italy Chinellato	A.	Pharmaceutical Service	Local Health Authority (ULSS9)	Treviso	Italy Pirolo
Grabowski D., Henderson B., Lam D., Keystone E.C., Thorne C., Jamal S., Pope J., Haraoui B., Lin D., Revers L.,"Attitudes towards subsequent entry biologics/biosimilars: A survey of Canadian rheumatologists",2015,"Clinical Rheumatology","34","8",,"1427","1433",,14,10.1007/s10067-014-2835-4,"https://www.scopus.com/inward/record.uri?eid=2-s2.0-84938739042&doi=10.1007%2fs10067-014-2835-4&partnerID=4…	Toronto	60 Murray St	Toronto	ON	Canada Southlake Regional Health Centre	596 Davis Dr	Newmarket	ON	Canada University of British Columbia	775 Laurel St.	Ste 8205B	Vancouver	BC	Canada University of Western Ontario	268 Grosvenor St	London	ON	Canada " CHUM	Hôpital Notre-Dame	Université de Montréal	1560 Sherbrooke est	Montréal	QC	Canada""	Grabowski	D.	Institute of Management & Innovation	University of Toronto Mississauga	3359 Mississauga Road	Mississauga	ON	Canada" Henderson	B.	Institute of Management & Innovation	University of Toronto Mississauga	3359 Mississauga Road	Mississauga	ON	Canada Lam	D.	Institute of Management & Innovation	University of Toronto Mississauga	3359 Mississauga Road	Mississauga	ON	Canada Keystone	E.C.	Mount Sinai Hospital	Toronto
Le H., Vishwanathan N., Jacob N.M., Gadgil M., Hu W.-S.,"Cell line development for biomanufacturing processes: recent advances and an outlook",2015,"Biotechnology Letters","37","8",,"1553","1564",,4,10.1007/s10529-015-1843-z,"https://www.scopus.com/inward/record.uri?eid=2-s2.0-84933676693&doi=10.1007%2fs10529-015-1843-z&partnerID=40&md5=52d351281e87f06ffd8e7124f212f128","Amgen Inc., Thousand Oaks…	Osaka	Japan Chemical Engineering and Process Development	CSIR-National Chemical Laboratory	Pune	Maharashtra	India " Department of Chemical Engineering and Materials Science	University of Minnesota	Minneapolis	MN	United States""	Le	H.	Amgen Inc.	Thousand Oaks	United States" Vishwanathan	N.	Takeda Pharmaceutical Company Ltd.	Osaka	Japan Jacob	N.M.	Amgen Inc.	Thousand Oaks	United States Gadgil	M.	Chemical Engineering and Process Development	CSIR-National Chemical Laboratory	Pune	Maharashtra	India " Hu	W.-S.	Department of Chemical Engineering and Materials Science	University of Minnesota	Minneapolis	MN	United States""	At the core of a biomanufacturing process for recombinant proteins is the production cell line. It influences the productivity and product quality. Its characteristics also dictate process development	as the process is optimized to complement the producing cell to achieve the target productivity and quality. Advances in the past decade	from vector design to cell line screening	have greatly expanded our capability to attain producing cell lines with certain desired traits. Increasing availability of genomic and transcriptomic resources for industrially important cell lines coupled with advances in genome editing technology have opened new avenues for cell line development. These developments are poised to help biosimilar manufacturing	which requires targeting pre-defined product quality attributes	e.g.	glycoform	to match the innovator’s range. This review summarizes recent advances and discusses future possibilities in this area. © 2015	Springer Science+Business Media Dordrecht.""	Biomanufacturing" Biosimilars Cell line development CHO cells genomics Genome editing " Transcriptomics""	Cell culture" Cytology Genes Productivity Quality control Recombinant proteins Bio-manufacturing Biosimilars Cell lines Genomics Transcriptomics Cells recombinant protein biotechnology cell line genetics isolation and purification metabolic engineering metabolism pharmaceutics procedures Biotechnology Cell Line Metabolic Engineering Recombinant Proteins " Technology	Pharmaceutical""
Feldman S.R.,"New frontiers in psoriasis treatment",2015,"Journal of Drugs in Dermatology","14","8",,"776","",,,,"https://www.scopus.com/inward/record.uri?eid=2-s2.0-84956657939&partnerID=40&md5=3361b1f355b65febb3592efde63862bc","Department of Dermatology, School of Medicine, Wake Forest University, Winston-Salem, NC, United States","Feldman, S.R., Department of Dermatology, School of Medicine, W…			Editorial	Scopus	2-s2.0-84956657939"
Courtois F., Schneider C.P., Agrawal N.J., Trout B.L.,"Rational Design of Biobetters with Enhanced Stability",2015,"Journal of Pharmaceutical Sciences","104","8",,"2433","2440",,6,10.1002/jps.24520,"https://www.scopus.com/inward/record.uri?eid=2-s2.0-84947036849&doi=10.1002%2fjps.24520&partnerID=40&md5=cdca82187728b3b1f59af543022cf98d","Chemical Engineering, Massachusetts Institute of Technology,…	C.P.	Chemical Engineering	Massachusetts Institute of Technology	Cambridge	MA	United States Agrawal	N.J.	Chemical Engineering	Massachusetts Institute of Technology	Cambridge	MA	United States " Trout	B.L.	Chemical Engineering	Massachusetts Institute of Technology	Cambridge	MA	United States""	Biotherapeutics are the fastest growing class of pharmaceutical with a rapidly evolving market facing the rise of biosimilar and biobetter products. In contrast to a biosimilar	which is derived from the same gene sequence as the innovator product	a biobetter has enhanced properties	such as enhanced efficacy or reduced immunogenicity. Little work has been carried out so far to increase the intrinsic stability of biotherapeutics via sequence changes	even though	aggregation	the primary degradation pathway of proteins	leads to issues ranging from manufacturing failure to immunological response and to loss of therapeutic activity. Using our spatial aggregation propensity tool as a first step to a rational design approach to identify aggregation-prone regions	biobetters of rituximab have been produced with enhanced stability by introducing site-specific mutations. Significant stabilization against aggregation was achieved for rituximab with no decrease in its binding affinity to the antigen. © 2015 Wiley Periodicals	Inc. and the American Pharmacists Association.""	biobetter" drug design molecular modeling monoclonal antibody mutation protein aggregation rituximab SAP " stabilization""	biobetter" biological product rituximab unclassified drug antineoplastic agent CD20 antigen epitope immunoglobulin F(ab) fragment monoclonal antibody mutant protein protein aggregate recombinant protein rituximab antigen binding Article binding affinity biological therapy drug design drug stability hydrophobicity nonhuman protein degradation simulation surface property amino acid substitution ani…	Monoclonal	Humanized Antibody Affinity Antigens	CD20 Antineoplastic Agents B-Lymphocytes Burkitt Lymphoma Cell Line	Tumor Drug Design Drug Stability Epitopes Humans Immunoglobulin Fab Fragments Models	Molecular Mutagenesis	Site-Directed Mutant Proteins Protein Aggregates Protein Engineering Protein Stability Recombinant Proteins " Rituximab""			Article	Scopus	2-s2.0-84947036849"
Yu L.X., Baker J., Berlam S.C., Boam A., Brandreth E.J., Buhse L., Cosgrove T., Doleski D., Ensor L., Famulare J., Ganapathy M., Grampp G., Hussong D., Iser R., Johnston G., Kesisoglou F., Khan M., Kozlowski S., Lacana E., Lee S.L., Miller S., Miksinski S.P., Moore C.M.V., Mullin T., Raju G.K., Raw A., Rosencrance S., Rosolowsky M., Stinavage P., Thomas H., Wesdyk R., Windisch J., Vaithiyalingam …	Inc	Eastern Point Road	Groton	CT	United States Inovio	660 West Germantown Pike	Suite 110	Plymouth Meeting	PA	United States Genentech/Roche	1 DNA Way	South San Francisco	CA	United States Amgen	One Amgen Center Drive	Thousand Oaks	CA	United States Generic Pharmaceutical Association (GPhA)	777 Sixth Street	NW	Suite 510	Washington	DC	United States Merck and Company	Inc.	West Point	PA	United States Massachusetts Institute of Technology	Cambridge	MD	United States Light Pharm Inc.	Cambridge	MD	United States Bristol-Myers Squibb	551 Lawrenceville Road	Princeton	NJ	United States Pfizer Global Manufacturing	7171 Portage Road	Kalamazoo	MI	United States Vertex Pharmaceuticals	50 Northern Avenue	Boston	MD	United States Sandoz Biopharmaceuticals	100 College Road West	Princeton	NJ
Roshique K.K., Ravindran V.,"Efficacy and safety of a biosimilar rituximab in biologic naïve patients with active rheumatoid arthritis",2015,"Clinical Rheumatology","34","7",,"1289","1292",,3,10.1007/s10067-015-2980-4,"https://www.scopus.com/inward/record.uri?eid=2-s2.0-84931562487&doi=10.1007%2fs10067-015-2980-4&partnerID=40&md5=5f955290b231539385fcf47c597d2cad","Department of Rheumatology, Nati…	V.	Department of Rheumatology	National Hospital	Calicut	Kerala	India""	Biosimilar usage in rheumatology is set to increase over the next few years. This study reports the efficacy and toxicity of a rituximab biosimilar in biologic naïve patients with active rheumatoid arthritis who had inadequately responded to methotrexate. In 21 patients	over a follow-up period of 36 months	it demonstrated prolonged benefit in a majority (10 in remission with disease activity score 28 (DAS28) erythrocyte sedimentation rate (ESR) <2.6 and 9 in low disease activity state with DAS28 ESR between 3.2 and 2.6) and was well tolerated. © 2015	International League of Associations for Rheumatology (ILAR).""	DMARDs" Innovator biologic Low disease activity " Remission""	methotrexate" prednisolone rituximab antirheumatic agent biological product biosimilar agent methotrexate rituximab active rheumatoid arthritis active rheumatoid arthritis adult Article clinical article clinical trial DAS28 disease activity disease duration drug efficacy drug safety drug tolerability erythrocyte sedimentation rate female follow up Health Assessment Questionnaire human infusion re…	Rheumatoid middle aged questionnaire severity of illness index treatment outcome Antirheumatic Agents Arthritis	Rheumatoid Biological Products Biosimilar Pharmaceuticals Blood Sedimentation Female Follow-Up Studies Humans Male Methotrexate Middle Aged Prospective Studies Remission Induction Rituximab Severity of Illness Index Surveys and Questionnaires " Treatment Outcome""			Article	Scopus	2-s2.0-84931562487"
[No author name available],"Rheumatoid arthritis: Game, set and (close) match for etanercept biosimilar SB4",2015,"Nature Reviews Rheumatology",,,,"","",,,10.1038/nrrheum.2015.102,"https://www.scopus.com/inward/record.uri?eid=2-s2.0-84937597626&doi=10.1038%2fnrrheum.2015.102&partnerID=40&md5=2a2e7e8b066605b0b8cf555f3a05b793",,"",[No abstract available],,,,,Article in Press,Scopus,2-s2.0-849375976…
Lie G., Sciascia S., Cuadrado M.J.,"Biosimilar vs biological agents in rheumatology: When are biosimilar agents similar enough?",2015,"International Immunopharmacology","27","2", 3658,"220","223",,1,10.1016/j.intimp.2015.04.022,"https://www.scopus.com/inward/record.uri?eid=2-s2.0-84937515152&doi=10.1016%2fj.intimp.2015.04.022&partnerID=40&md5=5661fa54e840e84a085fa84e911d419c","Louise Coote Lupus …	Immunologiche	Ematologiche d Immunoematologiche	Centro di Ricerche di Immunopatologia e Documentazione su Malattie Rare (CMID)	Università di Torino	Turin	Italy""	Lie	G.	Louise Coote Lupus Unit	Guy's and St Thomas' NHS Foundation Trust	United Kingdom" Sciascia	S.	Louise Coote Lupus Unit	Guy's and St Thomas' NHS Foundation Trust	United Kingdom	Dipartimento di Malattie Rare	Immunologiche	Ematologiche d Immunoematologiche	Centro di Ricerche di Immunopatologia e Documentazione su Malattie Rare (CMID)	Università di Torino	Turin	Italy " Cuadrado	M.J.	Louise Coote Lupus Unit	Guy's and St Thomas' NHS Foundation Trust	United Kingdom""	Abstract With the introduction of biological agents	over the last two decades treatment prospects in many medical fields including Rheumatology have experienced an exciting revolution. The advent of biological therapy for specifically rheumatic diseases has provided more effective control of both the underlying disease	and sustained amelioration of disease activity	compared to the pre-biological era when only anti-inflammatory and immunosuppressant drugs were available. Although the importance of potential improved clinical outcome cannot be overstated	these efficacious treatments for rheumatic diseases are not without a high cost. Biological agents are expensive and rheumatological diseases are common. The patent and regulatory data protection periods for the first and second waves of biological agents based on recombinant proteins have begun to expire	leaving open the potential for development and regulatory approval of one or more """"generic"""" versions of these biological therapies	termed """"biosimilars"""" or """"BSs"""" in Europe (the term we shall use from henceforth)	""""subsequent entry biologics"""" in Canada	or """"follow-on-biologics"""" in US. We aimed to review the critical topics of efficacy	safety and regulatory approach of upcoming biosimilars. © 2015 Elsevier B.V.""	Biological agents" " Biosimilar""	adalimumab" antibody antigen biological product biosimilar agent erythropoietin etanercept filgrastim generic drug granulocyte colony stimulating factor human growth hormone immunosuppressive agent infliximab monoclonal antibody recombinant erythropoietin recombinant protein ribosome DNA rituximab tumor necrosis factor inhibitor biological product anaphylaxis Article autoimmune disease biotechnol…			Article	Scopus	2-s2.0-84937515152"
Sciascia S., Cuadrado M.J.,"Thematic issue: Biologics in autoimmune diseases",2015,"International Immunopharmacology","27","2", 3699,"179","",,,10.1016/j.intimp.2015.05.006,"https://www.scopus.com/inward/record.uri?eid=2-s2.0-84937162410&doi=10.1016%2fj.intimp.2015.05.006&partnerID=40&md5=e53b10e6b20df6dc7540089fb6ead72f","Centro di Ricerche di Immunologia Clinica ed Immunopatologia e Documentazi…	Guy's and St Thomas' NHS Foundation Trust	London	United Kingdom""	Sciascia	S.	Centro di Ricerche di Immunologia Clinica ed Immunopatologia e Documentazione su Malattie Rare (CMID)	Department of Clinical and Biological Sciences	Università di Torino	Italy	Louise Coote Lupus Unit	Guy's and St Thomas' NHS Foundation Trust	London	United Kingdom" " Cuadrado	M.J.	Louise Coote Lupus Unit	Guy's and St Thomas' NHS Foundation Trust	London	United Kingdom""	[No abstract available]		biological product" biosimilar agent immunomodulating agent ANCA associated vasculitis ANCA negative vasculitis antiphospholipid syndrome autoimmune disease biological therapy Editorial human priority journal rheumatic disease rheumatoid arthritis systemic lupus erythematosus " vasculitis""			Editorial	Scopus	2-s2.0-84937162410"
Lammerich A., Bias P., Gertz B.,"Phase 1 safety, tolerability, and pharmacokinetic study of single ascending doses of XM17 (recombinant human follicle-stimulating hormone) in downregulated healthy women",2015,"International Journal of Women's Health","7",,,"707","716",,7,10.2147/IJWH.S83418,"https://www.scopus.com/inward/record.uri?eid=2-s2.0-84938091621&doi=10.2147%2fIJWH.S83418&partnerID=40&md5…	P.	Merckle GmbH	Ulm	Germany " Gertz	B.	Merckle GmbH	Ulm	Germany""	Background: XM17 is a recombinant human follicle-stimulating hormone (follitropin alfa) for stimulation of multifollicular development in women undergoing controlled ovarian hyperstimulation during assisted reproductive therapy and for treatment of anovulation. Manufactured using Chinese hamster ovary cells transfected with the human follicle-stimulating hormone gene	XM17 has an identical amino acid sequence to that of the human protein as well as to those of the other approved recombinant human follicle-stimulating hormone products. Glycosylation patterns may differ slightly between products. The objectives of this first-in-human study were to assess the safety	tolerability	pharmacokinetics	and dose-proportionality of single ascending subcutaneous doses of XM17 in healthy young female volunteers. Methods: Endogenous follicle-stimulating hormone was downregulated by implanting a 1-month depot of goserelin acetate 3.6 mg on day 0 in eligible subjects. On day 14 of the experimental period	subjects received one of four ascending doses of XM17. Blood sampling to obtain the pharmacokinetic profile of XM17 was done at frequent intervals until 168 hours post-dose. Results: Following downregulation of endogenous follicle-stimulating hormone to <4 IU/L	40 subjects (of mean age 29±5.4 years) received single subcutaneous doses of 37.5 (n=4	pilot group)	75	150	or 300 IU (n=12 each) of XM17. The mean serum concentration-time profiles of XM17 revealed dose-related increases in maximum concentration (C<inf>max</inf>) within 24 hours followed by monoexponential decay for the three higher dose levels. Slopes estimated by linear regression for C<inf>max</inf> and AUC<inf>0–168h</inf>were ~1.0 (0.9052 IU/L and 1.0964 IU•h/L	respectively). For each IU of XM17 administered	C<inf>max</inf>and AUC<inf>0–168h</inf> rose by 0.032 IU/L and 2.60 IU•h/L	respectively. Geometric mean elimination half-life ranged from 54 to 90 hours. No antibodies to XM17 were detected. The most common treatment-emergent adverse events were headache (12 events in eleven [27.5%] subjects) and dizziness (four events in four [10%] subjects)" " two subjects (5%) reported mild pain on touch at the injection site. Conclusion: Single subcutaneous doses of XM17 up to 300 I…	Anovulation" Assisted reproductive technology Biosimilar " Follitropin alfa""	drug antibody" follitropin gonadorelin agonist goserelin oral contraceptive agent recombinant follitropin acne adult antibody detection area under the curve Article blood sampling disease severity dizziness down regulation drug absorption drug blood level drug clearance drug distribution drug dose increase drug elimination drug half life drug hypersensitivity drug induced headache drug megadose d…			Article	Scopus	2-s2.0-84938091621"
Van Meer P.J.K., Graham M.L., Schuurman H.-J.,"The safety, efficacy and regulatory triangle in drug development: Impact for animal models and the use of animals",2015,"European Journal of Pharmacology","759",, 69841,"3","13",,9,10.1016/j.ejphar.2015.02.055,"https://www.scopus.com/inward/record.uri?eid=2-s2.0-84937759833&doi=10.1016%2fj.ejphar.2015.02.055&partnerID=40&md5=c66eceac6d6b4503982eb92ff…	Utrecht	Netherlands University of Minnesota	Department of Surgery	St. Paul	MN	United States University of Minnesota	Veterinary Population Medicine Department	St. Paul	MN	United States " Schubiomed Consultancy BV	Frederik Hendrikstraat 81	Utrecht	Netherlands""	Van Meer	P.J.K.	Utrecht Institute of Pharmaceutical Sciences	Department of Pharmaceutics	Utrecht University	Utrecht	Netherlands	Medicines Evaluation Board	Utrecht	Netherlands" Graham	M.L.	University of Minnesota	Department of Surgery	St. Paul	MN	United States	University of Minnesota	Veterinary Population Medicine Department	St. Paul	MN	United States " Schuurman	H.-J.	Schubiomed Consultancy BV	Frederik Hendrikstraat 81	Utrecht	Netherlands""	Abstract Nonclinical studies in animals are conducted to demonstrate proof-of-concept	mechanism of action and safety of new drugs. For a large part	in particular safety assessment	studies are done in compliance with international regulatory guidance. However	animal models supporting the initiation of clinical trials have their limitations	related to uncertainty regarding the predictive value for a clinical condition. The 3Rs principles (refinement	reduction and replacement) are better applied nowadays	with a more comprehensive application with respect to the original definition. This regards also regulatory guidance	so that opportunities exist to revise or reduce regulatory guidance with the perspective that the optimal balance between scientifically relevant data and animal wellbeing or a reduction in animal use can be achieved. In this manuscript we review the connections in the triangle between nonclinical efficacy/safety studies and regulatory aspects	with focus on in vivo testing of drugs. These connections differ for different drugs (chemistry-based low molecular weight compounds
Minghetti P., Rocco P., Schellekens H.,"The constrained prescription, interchangeability and substitution of biosimilars",2015,"Nature Biotechnology","33","7",,"688","689",,5,10.1038/nbt.3272,"https://www.scopus.com/inward/record.uri?eid=2-s2.0-84953403470&doi=10.1038%2fnbt.3272&partnerID=40&md5=78f764627c28886c3ea82d04b7ea5dd1","Department of Pharmaceutical Sciences, Università Degli Studi di Mi…	Department of Innovation Studies	Utrecht University	Utrecht	Netherlands""	Minghetti	P.	Department of Pharmaceutical Sciences	Università Degli Studi di Milano	Milan	Italy" Rocco	P.	Department of Pharmaceutical Sciences	Università Degli Studi di Milano	Milan	Italy " Schellekens	H.	Department of Pharmaceutical Sciences	Department of Innovation Studies	Utrecht University	Utrecht	Netherlands""	[No abstract available]		biosimilar agent" drug industry drug substitution Europe food and drug administration human prescription United States Biosimilar Pharmaceuticals Drug Industry Drug Prescriptions Drug Substitution Europe Humans United States " United States Food and Drug Administration""			Letter	Scopus	2-s2.0-84953403470"
Agustí Escasany A., Rodríguez Cumplido D.,"Biosimilars: current reality, promising future? [Biosimilares: una realidad presente, ¿un futuro prometedor?]",2015,"Medicina Clinica","145","1", 3279,"18","20",,,10.1016/j.medcli.2015.03.006,"https://www.scopus.com/inward/record.uri?eid=2-s2.0-84937517704&doi=10.1016%2fj.medcli.2015.03.006&partnerID=40&md5=28d43da37ece7f3f4acff4e8a1bc5fa7","Servicio de …	D.	Servicio de Farmacología Clínica	Hospital Universitari Vall d'Hebron	Universitat Autònoma de Barcelona	Barcelona	Spain""	[No abstract available]		biosimilar agent" biosimilar agent Editorial drug cost drug utilization economics European Union fee financial management human patient attitude public health Spain therapeutic equivalence trends Biosimilar Pharmaceuticals Drug Costs Drug Utilization European Union Humans Marketing of Health Services National Health Programs Patient Acceptance of Health Care Prescription Fees Spain " Therapeutic …			Editorial	Scopus	2-s2.0-84937517704"
Cauchi R.,"Biologic Medicines Under the Microscope",2015,"State legislatures","41","7",,"12","",,,,"https://www.scopus.com/inward/record.uri?eid=2-s2.0-84938848875&partnerID=40&md5=9dc2f1274ccee2c68c5738cbc1197320",,"Cauchi, R.",[No abstract available],,"biological product biosimilar agent drug approval drug legislation drug substitution food and drug administration human interpersonal communicat…	Drug United States " United States Food and Drug Administration""			Article	Scopus	2-s2.0-84938848875"
Lozada-Requena I., Núñez C., Aguilar J.L.,"Melanoma immunotherapy: Dendritic cell vaccines [Inmunoterapia en melanoma: Vacunas de células dendríticas]",2015,"Revista Peruana de Medicina Experimental y Salud Publica","32","3",,"555","564",,,,"https://www.scopus.com/inward/record.uri?eid=2-s2.0-84949949771&partnerID=40&md5=fb05da4c1468f5c14b97f88eea52e94b","Laboratorios de Inmunología #108, Laborat…	Lima	Peru""	Lozada-Requena	I.	Laboratorios de Inmunología #108	Laboratorio de investigación y Desarrollo	Universidad Cayetano Heredia	Lima	Peru	Empresa de Investigación y Desarrollo en Cáncer (EMINDES) SAC	Lima	Peru" Núñez	C.	Empresa de Investigación y Desarrollo en Cáncer (EMINDES) SAC	Lima	Peru " Aguilar	J.L.	Laboratorios de Inmunología #108	Laboratorio de investigación y Desarrollo	Universidad Cayetano Heredia	Lima	Peru""	This is a narrative review that shows accessible information to the scientific community about melanoma and immunotherapy. Dendritic cells have the ability to participate in innate and adaptive immunity	but are not unfamiliar to the immune evasion of tumors. Knowing the biology and role has led to generate in vitro several prospects of autologous cell vaccines against diverse types of cancer in humans and animal models. However	given the low efficiency they have shown	we must implement strategies to enhance their natural capacity either through the coexpression of key molecules to activate or reactivate the immune system	in combination with biosimilars or chemotherapeutic drugs. The action of natural products as alternative or adjuvant immunostimulant should not be ruled out. All types of immunotherapy should measure the impact of myeloid suppressor cells	which can attack the immune system and help tumor progression	respectively. This can reduce the activity of cellular vaccines and/or their combinations	that could be the difference between success or not of the immunotherapy. Although for melanoma there exist biosimilars approved by the Food and Drug Administration (FDA)	not all have the expected success. Therefore it is necessary to evaluate other strategies including cellular vaccines loaded with tumor antigenic peptides expressed exclusively or antigens from tumor extracts and their respective adjuvants. © 2015	Instituto Nacional de Salud. All rights reserved.""	Cat’s claw (source: MeSH NLM)" Dendritic cells Melanoma " Vaccines""	dendritic cell vaccine" immunological adjuvant tumor antigen biosimilar agent cancer vaccine antigen expression Article cancer growth cancer immunization cancer immunotherapy dendritic cell food and drug administration human immune evasion immunostimulation melanoma myeloid suppressor cell nonhuman suppressor cell animal dendritic cell disease model immunotherapy melanoma Skin Neoplasms Animals B…	Animal Humans Immunotherapy Melanoma " Skin Neoplasms""			Article	Scopus	2-s2.0-84949949771"
Heinemann L., Khatami H., McKinnon R., Home P.,"An overview of current regulatory requirements for approval of biosimilar insulins",2015,"Diabetes Technology and Therapeutics","17","7",,"510","526",,12,10.1089/dia.2014.0362,"https://www.scopus.com/inward/record.uri?eid=2-s2.0-84942300689&doi=10.1089%2fdia.2014.0362&partnerID=40&md5=687b7fd57f000427119c3c015d92063e","Science and Co., Kehler Strass…	Bridgewater	NJ	United States School of Medicine	Flinders University	Adelaide	SA	Australia " Newcastle University	Newcastle upon Tyne	United Kingdom""	Heinemann	L.	Science and Co.	Kehler Strasse 24	Düsseldorf	Germany" Khatami	H.	Sanofi	Bridgewater	NJ	United States McKinnon	R.	School of Medicine	Flinders University	Adelaide	SA	Australia " Home	P.	Newcastle University	Newcastle upon Tyne	United Kingdom""	Insulin analog patent expiry is likely to mean that	increasingly	copies of original biopharmaceutical products will be submitted for authorization. Experience with biosimilars in other therapeutic areas suggests that careful regulation and caution are needed. Published guidelines of regulatory authorities around the world on approval of biosimilars and	where available	insulin biosimilars were reviewed. Information was sourced through Internet searching and cross-referencing guidelines. As of August 2014	general biosimilar and insulin-specific guidelines are available in 34 countries and two countries/regulatory domains	respectively. Many guidelines are clearly related to	or partly derived from	the general and insulin-specific European Medicines Agency (EMA) guidelines. Areas covered by these guidelines are fairly consistent	covering preclinical	pharmacokinetic (PK)	and pharmacodynamic (PD) studies in humans and clinical areas" " however	there are differences in emphasis. The EMA insulin-specific guidelines include detailed criteria on PK/PD studies	as do most other general biosimilar guidelines and	to a lesser extent	clinical studies. The U.S. Food and Drug Administration has general biosimilar guidelines	emphasizing consideration of the whole package of in vitro	biological	and human studies
Belleli R., Fisch R., Renard D., Woehling H., Gsteiger S.,"Assessing switchability for biosimilar products: Modelling approaches applied to children's growth",2015,"Pharmaceutical Statistics","14","4",,"341","349",,,10.1002/pst.1691,"https://www.scopus.com/inward/record.uri?eid=2-s2.0-84937022739&doi=10.1002%2fpst.1691&partnerID=40&md5=84de966d5384ea78bf37c83fc8267282","IQS (Integrated Quantitati…	Sandoz Biopharmaceuticals	Holzkirchen	Germany""	Belleli	R.	IQS (Integrated Quantitative Sciences)	Novartis Pharma AG	WSJ.27.3.25 Postfach	Basel	Switzerland" Fisch	R.	IQS (Integrated Quantitative Sciences)	Novartis Pharma AG	WSJ.27.3.25 Postfach	Basel	Switzerland Renard	D.	Hexal AG	Sandoz Biopharmaceuticals	Holzkirchen	Germany Woehling	H.	IQS (Integrated Quantitative Sciences)	Novartis Pharma AG	WSJ.27.3.25 Postfach	Basel	Switzerland " Gsteiger	S.	IQS (Integrated Quantitative Sciences)	Novartis Pharma AG	WSJ.27.3.25 Postfach	Basel	Switzerland""	The present paper describes two statistical modelling approaches that have been developed to demonstrate switchability from the original recombinant human growth hormone (rhGH) formulation (Genotropin®) to a biosimilar product (Omnitrope®) in children suffering from growth hormone deficiency. Demonstrating switchability between rhGH products is challenging because the process of growth varies wit…	which can be regarded as an estimate of switchability. The results after applying these approaches to data from a randomized clinical trial are presented. The accuracy and precision of the predictions made using the first approach and the small deviation from switchability estimated with the second approach provide sufficient evidence to conclude that switching from Genotropin® to Omnitrope® has …	which is neither statistically significant nor clinically relevant. Copyright © 2015 John Wiley & Sons	Ltd.""	biosimilar" interchangeability statistical modelling " Switchability""	biosimilar agent" human growth hormone biosimilar agent human growth hormone Article body height child growth drug substitution drug withdrawal growth hormone deficiency growth rate measurement accuracy measurement precision multicenter study (topic) phase 3 clinical trial (topic) prediction randomized controlled trial (topic) statistical model adolescent age child child development drug effects …	Pharmaceutical Child Child Development Clinical Trials	Phase III as Topic Data Interpretation	Statistical Drug Substitution Human Growth Hormone Humans Models	Statistical Randomized Controlled Trials as Topic Research Design Time Factors " Treatment Outcome""			Article	Scopus	2-s2.0-84937022739"
Ciurczak E.W.,"Inventas vitam iuvat excoluisse per artes (let us improve life through science and art)",2015,"Contract Pharma",,"7-8",,"","",,,,"https://www.scopus.com/inward/record.uri?eid=2-s2.0-84957609946&partnerID=40&md5=918e294dba1c3292f7a29bd04ba4db53","DoraMaxx Consulting, United States","Ciurczak, E.W., DoraMaxx Consulting, United States",[No abstract available],,"biological product bios…			Article	Scopus	2-s2.0-84957609946"
Shvarts G.Y., Ramenskaya G.V.,"Selected Issues on Regulation of the Circulation of Non-Biological Complex Drugs",2015,"Pharmaceutical Chemistry Journal","49","4",,"213","219",,1,10.1007/s11094-015-1259-z,"https://www.scopus.com/inward/record.uri?eid=2-s2.0-84957435036&doi=10.1007%2fs11094-015-1259-z&partnerID=40&md5=8cce38c7b55aae4f72dcfaa23f9abbe1","I. M. Sechenov First Moscow State Medical Univ…	Moscow	Russian Federation""	Shvarts	G.Y.	I. M. Sechenov First Moscow State Medical University	Moscow	Russian Federation	Teva LLC	Moscow	Russian Federation" " Ramenskaya	G.V.	I. M. Sechenov First Moscow State Medical University	Moscow	Russian Federation""	An analytical review of widely discussed issues on the classification of drugs based on the methods/sources of their preparation and the complexity of their structures is presented. According to the classification	drugs are divided into three types: (A) low-molecular-weight synthetic “conventional” drugs that are completely characterized chemically" (B) biological complex drugs that are not fully characterized chemically (BCD) " and (C) non-biological/synthetic complex drugs that are not fully characterized chemically (NBCD). This classification has both scientific and practical significance due to the fac…	complex iron—carbohydrate complexes	glatiramoids	low-molecular-weight heparins) are similar to BCDs with respect to both structure (a mixture of strongly bound macromolecular fragments not amenable to isolation and complete identification) and biological/pharmacological effects (immunogenicity	insufficient information about the mechanism of action). Recent practice shows that NBCD generic versions in addition to biosimilar drugs are actually not identical to the original drugs because of differences in the manufacturing technology. For this reason	the expedited review and registration of these drugs	which is analogous to that used for conventional low-molecular-weight drugs	seems to be insufficient. © 2015	Springer Science+Business Media New York.""	glatiramoids" incompletely characterized chemical structure iron–carbohydrate complexes liposomal drugs non-biological/synthetic drugs " review""	ferric ion" glatiramer iron Article bioequivalence drug classification drug design drug identification drug isolation drug mechanism drug structure drug synthesis immunogenicity liposomal delivery molecular biology pharmaceutical equivalence " pharmacokinetic parameters""			Article	Scopus	2-s2.0-84957435036"
Pande S., Rahardjo A., Livingston B., Mujacic M.,"Monensin, a small molecule ionophore, can be used to increase high mannose levels on monoclonal antibodies generated by Chinese hamster ovary production cell-lines",2015,"Biotechnology and Bioengineering","112","7",,"1383","1394",,6,10.1002/bit.25551,"https://www.scopus.com/inward/record.uri?eid=2-s2.0-84929957067&doi=10.1002%2fbit.25551&partnerID…	Amgen	1201 Amgen Court W	Seattle	WA	United States""	Pande	S.	Cell Sciences and Technology	Amgen	1201 Amgen Court W	Seattle	WA	United States" Rahardjo	A.	Cell Sciences and Technology	Amgen	1201 Amgen Court W	Seattle	WA	United States Livingston	B.	Analytical Sciences	Amgen	1201 Amgen Court W	Seattle	WA	United States " Mujacic	M.	Cell Sciences and Technology	Amgen	1201 Amgen Court W	Seattle	WA	United States""	Asparagine-linked glycosylation of the constant region of monoclonal antibodies (mAbs) plays an important role in their stability and efficacy and is a critical product quality attribute that needs to be consistent between various process changes and production lots. Exact product quality match is also of the utmost importance for the development of biosimilar protein therapeutics. This poses a p…	there is a need to identify methods to modulate glycosylation levels on therapeutic antibodies during a production run in order to maintain consistent product quality profiles between different drug lots. Here	we demonstrate the use of a small molecule ionophore	monensin	to increase high mannose levels on multiple therapeutic human immunoglobulins (IgGs) in both plate-based small scale production models as well as in production bioreactors. This method is simple to implement and readily applicable for multiple production cell lines. Moreover	high mannose levels can be increased without significant negative impact on titer or cell culture performance. As such	monensin gives us a manipulable product quality lever. © 2015 Wiley Periodicals	Inc..""	Chinese hamster ovary cells" Glycosylation Golgi High mannose Monensin Monoclonal antibodies " Product quality control""	Amino acids" Cell culture Cells Cytology Esterification Glycosylation Ionophores Molecules Monoclonal antibodies Quality control Surface plasmon resonance Chinese Hamster ovary cells Golgi High mannose Monensin Product quality control Antibodies immunoglobulin G mannose monensin monoclonal antibody ionophore mannose monensin monoclonal antibody recombinant protein animal cell antibody production …	Monoclonal CHO Cells Cricetulus Glycosylation Humans Ionophores Mannose Monensin " Recombinant Proteins""			Article	Scopus
Li E., Subramanian J., Anderson S., Thomas D., McKinley J., Jacobs I.A.,"Development of biosimilars in an era of oncologic drug shortages",2015,"Drug Design, Development and Therapy","9",,,"3247","3255",,13,10.2147/DDDT.S75219,"https://www.scopus.com/inward/record.uri?eid=2-s2.0-84933073892&doi=10.2147%2fDDDT.S75219&partnerID=40&md5=a08c646f0b4e0099fbf42555b2af5dae","University of New England Col…	Knoxville	TN	United States Pfizer Inc	La Jolla	CA	United States Pfizer Inc	New York	NY	United States " Pfizer Inc	Groton	CT	United States""	Li	E.	University of New England College of Pharmacy	Portland	ME	United States" Subramanian	J.	Hanna Cancer Associates	Knoxville	TN	United States Anderson	S.	Pfizer Inc	La Jolla	CA	United States Thomas	D.	Pfizer Inc	New York	NY	United States McKinley	J.	Pfizer Inc	Groton	CT	United States " Jacobs	I.A.	Pfizer Inc	New York	NY	United States""	Acute and chronic shortages of various pharmaceuticals and particularly of sterile injectable products are being reported on a global scale	prompting evaluation of more effective strategies to manage current shortages and development of new	high-quality pharmaceutical products to mitigate the risk of potential future shortages. Oncology drugs such as liposomal doxorubicin and 5-fluorouracil represent examples of first-choice drugs critically affected by shortages. Survey results indicate that the majority of hospitals and practicing oncologists have experienced drug shortages	which may have compromised patient safety and clinical outcomes	and increased health care costs	due to delays or changes in treatment regimens. Clinical trials evaluating novel agents in combination with standard-of-care drugs are also being affected by drug shortages. Clinical and ethical considerations on treatment objectives
Sarpatwari A., Avorn J., Kesselheim A.S.,"Progress and hurdles for follow-on biologics",2015,"New England Journal of Medicine","372","25",,"2380","2382",,14,10.1056/NEJMp1504672,"https://www.scopus.com/inward/record.uri?eid=2-s2.0-84931457499&doi=10.1056%2fNEJMp1504672&partnerID=40&md5=9be1cff595cd80815cfe04764c3590b7","Department of Medicine, Brigham and Women's Hospital, Harvard Medical School,…	J.	Department of Medicine	Brigham and Women's Hospital	Harvard Medical School	Boston	United States " Kesselheim	A.S.	Department of Medicine	Brigham and Women's Hospital	Harvard Medical School	Boston	United States""	[No abstract available]		biological product" biosimilar agent filgrastim generic drug infliximab pegfilgrastim recombinant erythropoietin biological product generic drug cost control drug approval drug cost drug efficacy drug indication drug industry drug information drug legislation drug manufacture drug marketing drug research drug safety drug surveillance program evidence based medicine food and drug administration hu…	Generic Government Regulation Prescription Fees Therapeutic Equivalency United States " United States Food and Drug Administration""			Review	Scopus	2-s2.0-84931457499"
Li E.C., Abbas R., Jacobs I.A., Yin D.,"Considerations in the early development of biosimilar products",2015,"Drug Discovery Today","20","S2", 1562,"1","9",,12,10.1016/j.drudis.2014.12.017,"https://www.scopus.com/inward/record.uri?eid=2-s2.0-84930818741&doi=10.1016%2fj.drudis.2014.12.017&partnerID=40&md5=ea8b4e52aa8c2bd41661c4c7327fb90a","University of New England College of Pharmacy, Portland, M…	Pfizer	Collegeville	PA	United States Pfizer Emerging Markets	Established Products Medicines Development Group	Pfizer	New York	NY	United States " Biotechnology Clinical Development	Pfizer	San Diego	CA	United States""	Li	E.C.	University of New England College of Pharmacy	Portland	ME	United States" Abbas	R.	Clinical Pharmacology	Pfizer	Collegeville	PA	United States Jacobs	I.A.	Pfizer Emerging Markets	Established Products Medicines Development Group	Pfizer	New York	NY	United States " Yin	D.	Biotechnology Clinical Development	Pfizer	San Diego	CA	United States""	The widespread use and patent expiration of many biologics have led to global interest in development of biosimilar products. Because the manufacture of biologics	including biosimilars	is a complex process involving living systems	the development of a biosimilar is more rigorous than the development of a generic small molecule drug. Several regulatory agencies have established or are proposing guidelines that recommend a stepwise process to ensure the efficacy and safety of a biosimilar are highly similar to the reference product. This article also explores the early clinical phase of biosimilar development	which is particularly important to resolving any uncertainties that might remain following in vitro and in vivo evaluations and to enable a selective and targeted approach to Phase III clinical efficacy and safety investigation. © 2015 Published by Elsevier Ltd.""		biosimilar agent" biosimilar agent Article clinical assessment clinical evaluation drug efficacy drug safety European Medicines Agency European Union food and drug administration human immunogenicity nonhuman pharmacodynamics practice guideline United States animal clinical trial (topic) drug approval drug development drug industry Europe food and drug administration legislation and jurisprudence…	Preclinical Drug Industry Europe Guidelines as Topic Humans Quality Control Risk Assessment United States United States Food and Drug Administration " World Health Organization""	Pfizer""		Article
Bui L.A.,"The preclinical development of biosimilars: Introduction",2015,"Drug Discovery Today","20","S1",,"1","2",,1,10.1016/j.drudis.2015.03.016,"https://www.scopus.com/inward/record.uri?eid=2-s2.0-84930766153&doi=10.1016%2fj.drudis.2015.03.016&partnerID=40&md5=5777f25565c6e47f018269add8f688f2","Global Cancer Research Institute (GCRI), San Jose, CA, United States","Bui, L.A., Global Cancer Rese…	Preclinical Humans Molecular Structure Structure-Activity Relationship " Therapeutic Equivalency""			Editorial	Scopus	2-s2.0-84930766153"
Bui L.A., Hurst S., Finch G.L., Ingram B., Jacobs I.A., Kirchhoff C.F., Ng C.-K., Ryan A.M.,"Key considerations in the preclinical development of biosimilars",2015,"Drug Discovery Today","20","S1",,"3","15",,14,10.1016/j.drudis.2015.03.011,"https://www.scopus.com/inward/record.uri?eid=2-s2.0-84930757289&doi=10.1016%2fj.drudis.2015.03.011&partnerID=40&md5=c25495707a12385e058735443ce4b09c","Global …	Dynamics	and Metabolism) Department	Pfizer Inc	Groton	CT	United States Drug Safety Research and Development	Pfizer Inc	Groton	CT	United States Pfizer Inc	Andover	MA	United States Pfizer Emerging Markets/Established Products Medicines Development Group	Pfizer Inc	New York	NY	United States " Global Technology Services - BioManufacturing Sciences Group	Pfizer Inc	Chesterfield	MO	United States""	Bui	L.A.	Global Cancer Research Institute	Inc. (GCRI) for Personalized Oncology	San Jose	CA	United States" Hurst	S.	Development Strategies Group in the PDM (Pharmacokinetics	Dynamics	and Metabolism) Department	Pfizer Inc	Groton	CT	United States Finch	G.L.	Drug Safety Research and Development	Pfizer Inc	Groton	CT	United States Ingram	B.	Pfizer Inc	Andover	MA	United States Jacobs	I.A.	Pfizer Emerging Markets/Established Products Medicines Development Group
Cha Y.-J., Kim K.-A., Oh T.Y., Park J.-Y.,"Pharmacokinetics and safety profile of DA-3803, a proposed biosimilar of recombinant human chorionic gonadotropin, in healthy subjects",2015,"BioDrugs","29","3",,"199","205",,,10.1007/s40259-015-0128-3,"https://www.scopus.com/inward/record.uri?eid=2-s2.0-84934444778&doi=10.1007%2fs40259-015-0128-3&partnerID=40&md5=09363f51eba089c3e2550e162366b873","Depar…	Ltd	Seoul	South Korea""	Cha	Y.-J.	Department of Clinical Pharmacology and Toxicology	Anam Hospital	Korea University College of Medicine	126-1	5-Ga	Anam-dong	Sungbuk-Gu	Seoul	South Korea" Kim	K.-A.	Department of Clinical Pharmacology and Toxicology	Anam Hospital	Korea University College of Medicine	126-1	5-Ga	Anam-dong	Sungbuk-Gu	Seoul	South Korea Oh	T.Y.	Dong-A ST Co.	Ltd	Seoul	South Korea " Park	J.-Y.	Department of Clinical Pharmacology and Toxicology	Anam Hospital	Korea University College of Medicine	126-1	5-Ga	Anam-dong	Sungbuk-Gu	Seoul	South Korea""	Background and Objective: DA-3803 is a proposed biosimilar of recombinant human chorionic gonadotropin (r-hCG)	which is a therapeutic protein used to treat infertility. We compared the pharmacokinetics and safety profiles of DA-3803 (test) with those of a conventional formulation (Ovidrel®	reference). Methods: A single-blind	randomized	single-dose	twoperiod	two-sequence	crossover study was conducted in 32 healthy subjects. In each period	250 ?g of r-hCG of the test or reference formulation was administered subcutaneously with a 3-week washout period. Serial blood samples were obtained for pharmacokinetic analysis and blood levels of human chorionic gonadotropin (hCG) were determined. The geometric mean ratios (GMRs) with 90% confidence intervals (CIs) for the maximum (peak) plasma concentration (C<inf>max</inf>) and the area unde…	27 completed the study. No serious adverse events were observed. The mean concentration-time profiles of the test formulation tended to be higher than those of the reference formulation. The mean C<inf>max</inf> values of the two products were similar (142 mIU/mL for reference vs. 143 mIU/mL for test)
Reinisch W.,"Introduction and commentary: Biosimilars-clinical trial and safety considerations",2015,"Seminars in arthritis and rheumatism","44","6",,"S1","",,1,10.1016/j.semarthrit.2014.10.015,"https://www.scopus.com/inward/record.uri?eid=2-s2.0-84955576972&doi=10.1016%2fj.semarthrit.2014.10.015&partnerID=40&md5=6c81f0240f94d3d5c20565e4104bf24f","Department of Medicine, McMaster University, Hami…	Department of Internal Medicine III	Medical University Vienna	Wien	Austria. Electronic address: reinisw@mcmaster.ca""	Reinisch	W.	Department of Medicine	McMaster University	Hamilton	Ontario	Canada" " Division of Gastroenterology and Hepatology	Department of Internal Medicine III	Medical University Vienna	Wien	Austria. Electronic address: reinisw@mcmaster.ca""	[No abstract available]		biosimilar agent" clinical trial (topic) human patient safety standards Biosimilar Pharmaceuticals Clinical Trials as Topic Humans " Patient Safety""			Editorial	Scopus	2-s2.0-84955576972"
Krant J.,"Biosimilars: Good News, But Not The New Generics",2015,"Provider (Washington, D.C.)","41","6",,"33","4, 36",,,,"https://www.scopus.com/inward/record.uri?eid=2-s2.0-84941563294&partnerID=40&md5=14112d38d34db30cf4080012042ce715",,"Krant, J.",[No abstract available],,"biosimilar agent generic drug clinical practice drug legislation economics government regulation human patient safety Unite…	Generic Government Regulation Humans Legislation	Drug Patient Safety Physician's Practice Patterns " United States""			Article	Scopus	2-s2.0-84941563294"
Reinisch W., Smolen J.,"Biosimilar safety factors in clinical practice",2015,"Seminars in arthritis and rheumatism","44","6",,"S9","S15",,15,10.1016/j.semarthrit.2015.04.005,"https://www.scopus.com/inward/record.uri?eid=2-s2.0-84955611800&doi=10.1016%2fj.semarthrit.2015.04.005&partnerID=40&md5=083619139b8a4226881fc474ccb2ba24","Department of Medicine, McMaster University, Hamilton, Ontario, Canad…	Division of Gastroenterology and Hepatology	Medical University Vienna	Wien	Austria. Electronic address: reinisw@mcmaster.ca Department of Rheumatology and Department of Medicine 3	Vienna General Hospital	Medical University Vienna	Vienna	Austria " 2nd Department of Medicine	Center for Rheumatic Diseases	Hietzing Hospital	Vienna	Austria""	Reinisch	W.	Department of Medicine	McMaster University	Hamilton	Ontario	Canada" Department of Internal Medicine III	Division of Gastroenterology and Hepatology	Medical University Vienna	Wien	Austria. Electronic address: reinisw@mcmaster.ca Smolen	J.	Department of Rheumatology and Department of Medicine 3	Vienna General Hospital	Medical University Vienna	Vienna	Austria " 2nd Department of Medicine	Center for Rheumatic Diseases	Hietzing Hospital	Vienna	Austria""	OBJECTIVES: This article provides insight into the guidelines issued by the European Medicines Agency (EMA) and the draft guidances issued by the US Food and Drug Administration (FDA) regarding potential safety considerations associated with the development and use of biosimilars.METHODS: EMA and FDA guidelines and the literature were reviewed to identify recommendations and experience of manufac…	and the approval of a biosimilar infliximab by several regulatory agencies	demonstrate the growing importance of biosimilars in inflammatory diseases. The safety profiles of biosimilars developed according to regulatory guidelines appear to be highly similar to the reference product	and postmarketing pharmacovigilance programs are in place. Additional topics related to biosimilars	such as interchangeability	automatic substitution	and nomenclature	are discussed.CONCLUSIONS: Safety considerations in the development of biosimilars are an important focus of regulatory guidelines	although topics such as interchangeability	automatic substitution	and nomenclature are still being debated. Copyright © 2015 The Authors. Published by Elsevier Inc. All rights reserved.""		biosimilar agent" clinical trial (topic) drug approval drug industry Europe food and drug administration human inflammation legislation and jurisprudence organization and management patient care patient safety practice guideline standards United States Biosimilar Pharmaceuticals Clinical Trials as Topic Drug Approval Drug Industry Europe Guidelines as Topic Humans Inflammation Patient Care Patien…			Article
Feldman S.R.,"Inflammatory diseases: Integrating biosimilars into clinical practice",2015,"Seminars in arthritis and rheumatism","44","6",,"S16","S21",,10,10.1016/j.semarthrit.2015.04.003,"https://www.scopus.com/inward/record.uri?eid=2-s2.0-84953376177&doi=10.1016%2fj.semarthrit.2015.04.003&partnerID=40&md5=b5fd6d67e7a6210ef37390e10b2ee802","Department of Dermatology, Wake Forest University Schoo…	biosimilar agent" arthritis Europe food and drug administration human Inflammatory Bowel Diseases practice guideline psoriasis Spondylitis	Ankylosing United States Arthritis Biosimilar Pharmaceuticals Europe Humans Inflammatory Bowel Diseases Practice Guidelines as Topic Psoriasis Spondylitis	Ankylosing United States " United States Food and Drug Administration""			Article	Scopus	2-s2.0-84953376177"
Alten R., Cronstein B.N.,"Clinical trial development for biosimilars",2015,"Seminars in arthritis and rheumatism","44","6",,"S2","S8",,15,10.1016/j.semarthrit.2015.04.002,"https://www.scopus.com/inward/record.uri?eid=2-s2.0-84944325199&doi=10.1016%2fj.semarthrit.2015.04.002&partnerID=40&md5=091a68a1a802c2d82ec79669540550bf","Department of Internal Medicine II, Rheumatology, Clinical Immunology, O…	Rheumatology	Clinical Immunology	Osteology	Schlosspark-Klinik	University Medicine Berlin	Berlin	Germany. Electronic address: " Clinical and Translational Science Institute	NYU School of Medicine	New York	New York""	Alten	R.	Department of Internal Medicine II	Rheumatology	Clinical Immunology	Osteology	Schlosspark-Klinik	University Medicine Berlin	Berlin	Germany" Rheumatology Research Center	Rheumatology	Clinical Immunology	Osteology	Schlosspark-Klinik	University Medicine Berlin	Berlin	Germany. Electronic address: " Cronstein	B.N.	Clinical and Translational Science Institute	NYU School of Medicine	New York	New York""	OBJECTIVES: Discuss issues regarding clinical trial design for the development of biosimilars in the European Union and the United States	with special focus on monoclonal antibodies used in the treatment of inflammatory diseases.METHODS: A search of the Internet as well as PubMed was conducted through June 2014 for information related to the clinical development of biosimilars using the keywords biosimilar	rheumatoid arthritis	juvenile idiopathic arthritis	psoriasis	psoriatic arthritis	Crohn's disease	ulcerative colitis	and ankylosing spondylitis. The European Medicines Agency (EMA) and the US Food and Drug Administration (FDA) websites were searched for biosimilar guidelines.RESULTS: The EMA began issuing draft guidelines for the development of biosimilars almost a decade ago and has approved numerous biosimilars. The US FDA has issued draft guidances providing stepwise considerations for the nonclinical and cl…	design	end points	sample size	duration	and analytical methods. Copyright © 2015 The Authors. Published by Elsevier Inc. All rights reserved.""	biologic" Biosimilar chronic inflammatory diseases clinical studies	comparability immunogenicity	extrapolation pharmacodynamics pharmacokinetics reference product regulatory guidances safety " study design""
Lawrance I.C.,"Early investigational TNF receptor antagonists for the treatment of ulcerative colitis",2015,"Expert Opinion on Investigational Drugs","24","6",,"761","768",,3,10.1517/13543784.2015.1020371,"https://www.scopus.com/inward/record.uri?eid=2-s2.0-84929315269&doi=10.1517%2f13543784.2015.1020371&partnerID=40&md5=805d349779973f69d78f2fbf15b86765","Harry Perkins Institute for Medical Resea…	Saint John of God Hospital	Subiaco	WA	Australia""	Lawrance	I.C.	Harry Perkins Institute for Medical Research	University of Western Australia	Fiona Stanley Hospital	Murdoch	WA	Australia	Centre for inflammatory Bowel Diseases	Saint John of God Hospital	Subiaco	WA	Australia""	Introduction: Ulcerative colitis (UC) is a life-long	immunologically mediated condition that results from an inappropriate activation of the mucosal immune system by intestinal luminal antigens in genetically susceptible individuals. TNF-? is a pro-inflammatory cytokine central to UC pathogenesis. Areas covered: This review examines the evidence for the use of the anti-TNF (?TNF) medications infliximab	adalimumab	certolizumab and golimumab in the management of UC. It highlights the newer biosimilar agents that are becoming available and the early stage investigation of an orally administered ?TNF agent. Expert opinion: ?TNF therapy is effective but only in a proportion of UC patients. As there is now strong evidence that UC is not just a single disease but a series of phenotypes with distinct genetic	serological and environmental aspects	understanding the heterogeneity of the innate immunological response in UC could allow for better targeted patient management. Identifying differences in the efficacy of the various ?TNF agents is difficult as there are no head-to-head studies	but only infliximab has proven clinical efficacy in the management of acute severe colitis. Biosimilars to the ?TNF agents are now available and with the added competition	medications costs should fall allowing for greater patient access. © 2015 Informa UK	Ltd.""	Anti-TNF" Therapy " Ulcerative colitis""	adalimumab" avx 470 biosimilar agent certolizimab cytokine receptor antagonist golimumab infliximab tumor necrosis factor receptor antagonist unclassified drug biosimilar agent gastrointestinal agent new drug tumor necrosis factor alpha drug efficacy human patient care phenotype Review ulcerative colitis animal antagonists and inhibitors Colitis	Ulcerative drug design oral drug administration pathophysiology Administration	Oral Animals Biosimilar Pharmaceuticals Colitis	Ulcerative Drug Design Drugs	Investigational Gastrointestinal Agents Humans " Tumor Necrosis Factor-alpha""			Review	Scopus	2-s2.0-84929315269"
Polimeni G., Trifirò G., Ingrasciotta Y., Caputi A.P.,"The advent of biosimilars for the treatment of diabetes: current status and future directions",2015,"Acta Diabetologica","52","3",,"423","431",,8,10.1007/s00592-015-0771-7,"https://www.scopus.com/inward/record.uri?eid=2-s2.0-84930092437&doi=10.1007%2fs00592-015-0771-7&partnerID=40&md5=5a3bb71f284d776923c745279634b9a8","Unit of Clinical Pharma…	University of Messina	A.U.O. Policlinico “G. Martino”	Torre Biologica	Via Consolare Valeria	Gazzi	Messina	Italy""	Polimeni	G.	Unit of Clinical Pharmacology	Sicilian Regional Centre of Pharmacovigilance	A.U.O. Policlinico “G. Martino”	Torre Biologica	Via Consolare Valeria	Gazzi	Messina	Italy" Trifirò	G.	Department of Clinical and Experimental Medicine	University of Messina	A.U.O. Policlinico “G. Martino”	Torre Biologica	Via Consolare Valeria	Gazzi	Messina	Italy Ingrasciotta	Y.	Department of Clinical and Experimental Medicine	University of Messina	A.U.O. Policlinico “G. Martino”	Torre Biologica	Via Consolare Valeria	Gazzi	Messina	Italy " Caputi	A.P.	Unit of Clinical Pharmacology	Sicilian Regional Centre of Pharmacovigilance	A.U.O. Policlinico “G. Martino”	Torre Biologica	Via Consolare Valeria	Gazzi	Messina	Italy	Department of Clinical and Experimental Medicine	University of Messina	A.U.O. Policlinico “G. Martino”	Torre Biologica	Via Consolare Valeria
Liu L.,"Antibody glycosylation and its impact on the pharmacokinetics and pharmacodynamics of monoclonal antibodies and Fc-fusion proteins",2015,"Journal of Pharmaceutical Sciences","104","6",,"1866","1884",,41,10.1002/jps.24444,"https://www.scopus.com/inward/record.uri?eid=2-s2.0-84929154056&doi=10.1002%2fjps.24444&partnerID=40&md5=244ac769a71f40a1e6d5e7972dfbf2d6","Department of Pharmacokinetic…	amino acid" biosimilar agent Fc receptor Fc receptor IIIa fucose galactose glycan derivative hybrid protein immunoglobulin F(ab) fragment immunoglobulin G immunoglobulin G antibody mannose monoclonal antibody n acetylglucosamine n acetylneuraminic acid sialic acid derivative unclassified drug hybrid protein immunoglobulin Fc fragment monoclonal antibody polysaccharide antibody dependent cellular …	Monoclonal Antibody-Dependent Cell Cytotoxicity Carbohydrate Sequence Glycosylation Humans Immunoglobulin Fc Fragments Molecular Sequence Data Polysaccharides " Recombinant Fusion Proteins""			Review	Scopus	2-s2.0-84929154056"
Browning J.M., Vorozhbit S.,"Seeking clarity regarding the BPCIA",2015,"Journal of Generic Medicines","12","2",,"74","78",,,10.1177/1741134315618536,"https://www.scopus.com/inward/record.uri?eid=2-s2.0-84959139765&doi=10.1177%2f1741134315618536&partnerID=40&md5=f5b02aeb5abf2103f5c47a6437130f5a","Greenblum and Bernstein, P.L.C., United States","Browning, J.M., Greenblum and Bernstein, P.L.C., Unit…	S.	Greenblum and Bernstein	P.L.C.	United States""	[No abstract available]		biological product" biosimilar agent generic drug Article Biologics Price Competition and Innovation Act court drug approval drug manufacture drug marketing food and drug administration law licence patent " United States""			Article	Scopus	2-s2.0-84959139765"
Mowery S., Rinker S., Spriggs F., Kowalcyk B.,"Features a case for one assay analysis of PK and immunogenicity in biosimilar research",2015,"Contract Pharma",,"6",,"","",,,,"https://www.scopus.com/inward/record.uri?eid=2-s2.0-84937929259&partnerID=40&md5=ebc909d427a3f5547cf3fd4097a276ec","AIT Bioscience, United States","Mowery, S., AIT Bioscience, United States Rinker	S.	AIT Bioscience	United States Spriggs	F.	AIT Bioscience	United States " Kowalcyk	B.	AIT Bioscience	United States""	[No abstract available]		biological product" biosimilar agent analytic method antibody production Article cost control dose response drug efficacy drug research electrochemiluminescence enzyme linked immunosorbent assay false positive result human immune response immunogenicity nonhuman pharmacokinetic assay pharmacokinetics " receptor binding assay""			Article	Scopus	2-s2.0-84937929259"
Locwin B.,"Columns biosimilars and their future in medicine",2015,"Contract Pharma",,"6",,"","",,,,"https://www.scopus.com/inward/record.uri?eid=2-s2.0-84937945976&partnerID=40&md5=ffcc33caca27f867550e6fa9a57b6576","Healthcare Science Advisors, United States","Locwin, B., Healthcare Science Advisors, United States",[No abstract available],,"biosimilar agent Article bioequivalence drug approval dr…			Article	Scopus	2-s2.0-84937945976"
Langer S.,"Columns CMOs facing significant capacity constraints",2015,"Contract Pharma",,"6",,"","",,,,"https://www.scopus.com/inward/record.uri?eid=2-s2.0-84937909023&partnerID=40&md5=d47ec6154b67cbc9687d51784bbfe794","BioPlan Associates, BioPlan Associates, Rockville, MD, United States","Langer, S., BioPlan Associates, BioPlan Associates, Rockville, MD, United States",[No abstract available],,"…			Article	Scopus	2-s2.0-84937909023"
Monaco A., Mammarella F., Cangini A., Marini R., Marengoni A., Russo P., Pecorelli S., Pani L.,"Generic and biosilimilar medicines use and expenditure: A report from the National Observatory on the Use of Medicines (OsMed) of the Italian Medicines Agency (AIFA)",2015,"Journal of Generic Medicines","12","2",,"79","80",,,10.1177/1741134315618535,"https://www.scopus.com/inward/record.uri?eid=2-s2.0-…	F.	Italian Medicines Agency (AIFA)	Rome	Italy Cangini	A.	Italian Medicines Agency (AIFA)	Rome	Italy Marini	R.	Italian Medicines Agency (AIFA)	Rome	Italy Marengoni	A.	Italian Medicines Agency (AIFA)	Rome	Italy Russo	P.	Italian Medicines Agency (AIFA)	Rome	Italy Pecorelli	S.	Italian Medicines Agency (AIFA)	Rome	Italy " Pani	L.	Italian Medicines Agency (AIFA)	Rome	Italy""	[No abstract available]		biosimilar agent" generic drug cost control drug cost drug marketing drug use Europe health care access health care system Italy Letter national health service patent personalized medicine " treatment response""			Letter	Scopus	2-s2.0-84959154800"
Hurley P., Boren J., Congiatu C.,"Features challenges in global biosimilar development: A regulatory perspective",2015,"Contract Pharma",,"6",,"","",,3,,"https://www.scopus.com/inward/record.uri?eid=2-s2.0-84937913360&partnerID=40&md5=6f19a188da6879e8e05ba9add8457cb1","PPD, United States","Hurley, P., PPD, United States Boren	J.	PPD	United States " Congiatu	C.	PPD	United States""	[No abstract available]		biological product" biosimilar agent filgrastim Article biotechnology cost control drug industry drug marketing European Medicines Agency food and drug administration health care cost human immunogenicity patent practice guideline prescription " regulatory mechanism""			Article	Scopus	2-s2.0-84937913360"
Tempest B.W.,"Editorial",2015,"Journal of Generic Medicines","12","2",,"45","",,,10.1177/1741134315627332,"https://www.scopus.com/inward/record.uri?eid=2-s2.0-84959085770&doi=10.1177%2f1741134315627332&partnerID=40&md5=46fceec9c173dc5012ec5e0294eaf700",,"Tempest, B.W.",[No abstract available],,"biosimilar agent generic drug developing country drug cost drug manufacture drug research Editorial foo…			Editorial	Scopus	2-s2.0-84959085770"
Nakai K., Miyata K., Iida S., Kawanishi T.,"Effective use of modeling and simulation in designing bioequivalence and comparability studies of large-molecule compounds: The case of erythropoietin",2015,"International Journal of Clinical Pharmacology and Therapeutics","53","6",,"488","498",,,10.5414/CP202291,"https://www.scopus.com/inward/record.uri?eid=2-s2.0-84936755910&doi=10.5414%2fCP202291&par…	K.	Clinical Research Planning Dept.	Chugai Pharmaceutical Co.	Ltd.	2-1-1	Nihonbashi Muromachi	Chuo-ku	Tokyo	Japan Iida	S.	Clinical Research Planning Dept.	Chugai Pharmaceutical Co.	Ltd.	2-1-1	Nihonbashi Muromachi	Chuo-ku	Tokyo	Japan " Kawanishi	T.	Clinical Research Planning Dept.	Chugai Pharmaceutical Co.	Ltd.	2-1-1	Nihonbashi Muromachi	Chuo-ku	Tokyo	Japan""	Objective: Bioequivalence and comparability studies are necessary for changing formulations of large-molecule drugs	such as antibody drugs and protein products	and in the development of their biosimilars. This study is the first application of modeling and simulation (M&S) in the design of bioequivalence and comparability studies of erythropoietin as an example of a large-molecule drug. Methods: A novel population pharmacokinetic and pharmacodynamic (PPK/PD) model was developed for erythropoietin. Based on this PPK/PD model	the probabilities of success of bioequivalence and comparability studies were simulated with various numbers of subjects and samples. Results: The simulation indicated that the minimum numbers of subjects and samples required to satisfy the criteria for bioequivalence and comparability studies were as follows: fewest for the area under the serum concentration-time curve	more for the area under the efficacy-time curve	and most for the maximum serum concentration of erythropoietin. Conclusion: These results suggested that M&S could be successfully applied in the design of bioequivalence and comparability studies of large-molecule drugs. ©2015 Dustri-Verlag Dr. K. Feistle.""	Bioequivalence/comparability study" Erythropoietin Modeling & simulation Pharmacodynamics " Pharmacokinetics""	erythropoietin" antianemic agent erythropoietin adult area under the curve Article bioequivalence comparative study computer prediction computer program computer simulation controlled study crossover procedure drug absorption drug blood level human human experiment male maximum plasma concentration molecular model normal human randomized controlled trial reticulocyte count time to maximum plasma …	Biological Molecular Weight Research Design Reticulocyte Count Software " Therapeutic Equivalency""			Article	Scopus	2-s2.0-84936755910"
Jauch D., Napolitano S.,"How the generic and biosimilar medicines industry could take advantage of trade opportunities",2015,"Journal of Generic Medicines","12","2",,"46","49",,,10.1177/1741134315622969,"https://www.scopus.com/inward/record.uri?eid=2-s2.0-84959119303&doi=10.1177%2f1741134315622969&partnerID=40&md5=bb0fa700810c9454d2a33a318fccbfea","Fresenius Kabi, Bad Homburg, Germany " European …	Brussels	Belgium""	Jauch	D.	Fresenius Kabi	Bad Homburg	Germany" " Napolitano	S.	European Generic and Biosimilar Medicines Association (EGA)	Brussels	Belgium""	International trade policy initiatives	including trade negotiations and regulatory dialogues	have a rather significant impact on the industry. This is particularly the case for the pharmaceutical sector	which is a highly regulated sector. Non-tariff barriers (NTBs) to trade have a negative effect on generic and biosimilar medicine exporters as they often create an advantage for local companies. To aim at their removal	several actions can be taken by governments both at bilateral level or with the World Trade Organization in the context of its dispute resolution procedures. NTBs can also be addressed in the context of trade agreements or bilateral and plurilateral regulatory dialogues. Regulatory cooperation in trade agreements can produce very positive results for patients	industry and regulators	as the Transatlantic Trade and Investment Partnership Agreement (TTIP) demonstrate. © The Author(s) 2015.""	barriers" biosimilar CETA FTA Generic medicines NTB regulatory single development for biosimilar and complex generic medicines trade policy " TTIP""	government" human investment " medicine""			Article	Scopus	2-s2.0-84959119303"
Osemene N.I.,"The purple book: A compendium of biological and biosimilar products",2015,"U.S. Pharmacist","40","6",,"22","29",,,,"https://www.scopus.com/inward/record.uri?eid=2-s2.0-84959233444&partnerID=40&md5=048c224011dfb136e0b119ecd141b8df","Texas Southern University College of Pharmacy and Health Sciences, Houston, TX, United States","Osemene, N.I., Texas Southern University College of Pharm…			Article	Scopus	2-s2.0-84959233444"
Agostini C., Canonica G., Maggi E.,"European medicines agency guideline for biological medicinal products: A further step for a safe use of biosimilars",2015,"Clinical and Molecular Allergy","13","1", 3,"","",,1,10.1186/s12948-015-0010-3,"https://www.scopus.com/inward/record.uri?eid=2-s2.0-84930195001&doi=10.1186%2fs12948-015-0010-3&partnerID=40&md5=0365b1953042bac751ade927d6fb23d1","University o…	IRCCS AOU San Martino-IST	Genoa	Italy " University of Florence	Department of Clinical and Experimental Medicine	Florence	Italy""	Agostini	C.	University of Padua	Department of Medicine	Padua	Italy" Canonica	G.	University of Genoa	IRCCS AOU San Martino-IST	Genoa	Italy " Maggi	E.	University of Florence	Department of Clinical and Experimental Medicine	Florence	Italy""	[No abstract available]		biosimilar agent" monoclonal antibody antigen specificity B lymphocyte cell line drug approval drug efficacy drug formulation drug industry drug manufacture drug marketing drug quality drug safety drug stability drug surveillance program drug synthesis drug use Editorial European Medicines Agency human immunogenicity immunologist medical society nonhuman patent practice guideline protein glycosyl…			Editorial	Scopus	2-s2.0-84930195001"
Gaur R.K.,"Biosimilars: The naming puzzle",2015,"Indian Journal of Pharmacology","47","3",,"339","",,,10.4103/0253-7613.157140,"https://www.scopus.com/inward/record.uri?eid=2-s2.0-84930355812&doi=10.4103%2f0253-7613.157140&partnerID=40&md5=1165339ff3a3c5ed21eb53903943cda3","Department of Biotechnology, Ministry of Science and Technology, New Delhi, India","Gaur, R.K., Department of Biotechnology,…			Letter	Scopus	2-s2.0-84930355812"
Thway T.M., Macaraeg C., Eschenberg M., Ma M.,"In Silico Evaluation of the Potential Impact of Bioanalytical Bias Difference between Two Therapeutic Protein Formulations for Pharmacokinetic Assessment in a Biocomparability Study",2015,"AAPS Journal","17","3",,"684","690",,1,10.1208/s12248-015-9741-9,"https://www.scopus.com/inward/record.uri?eid=2-s2.0-84939948992&doi=10.1208%2fs12248-015-9741-9&p…	Amgen Inc.	One Amgen Center Drive	Thousand Oaks	CA	United States""	Thway	T.M.	Department of Pharmacokinetics and Drug Metabolism	Amgen Inc.	One Amgen Center Drive	Thousand Oaks	CA	United States" Macaraeg	C.	Department of Pharmacokinetics and Drug Metabolism	Amgen Inc.	One Amgen Center Drive	Thousand Oaks	CA	United States Eschenberg	M.	Department of Medical Sciences-Biostatistics	Amgen Inc.	One Amgen Center Drive	Thousand Oaks	CA	United States " Ma	M.	Department of Pharmacokinetics and Drug Metabolism	Amgen Inc.	One Amgen Center Drive	Thousand Oaks	CA	United States""	Formulation changes at later stages of biotherapeutics development require biocomparability (BC) assessment. Using simulation	this study aims to determine the potential effect of bias difference observed between the two formulations after spiking into serum in passing or failing of a critical BC study. An ELISA method with 20% total error was used to assess any bias differences between a reference (RF) and test formulations (TF) in serum. During bioanalytical comparison of these formulations	a 9% difference in bias was observed between the two formulations in sera. To determine acceptable level of bias difference between the RF and TF bioanalytically	two in silico simulations were performed. The in silico analysis showed that the likelihood of the study meeting the BC criteria was >90% when the bias difference between RF and TF in serum was 9% and the number of subjects was ?20 per treatment arm. An additional simulation showed that when the bias difference was increased to 13% and the number of subjects was <40	the likelihood of meeting the BC criteria decreased to 80%. The result from in silico analysis allowed the bioanalytical laboratory to proceed with sample analysis using a single calibrator and quality controls made from the reference formulation. This modeling approach can be applied to other BC studies with similar situations. © 2015	American Association of Pharmaceutical Scientists.""	bias" biocomparability bioequivalent studies biosimilar biotherapeutics " PK parameter""	biosimilar agent" protein comparative study computer simulation controlled study double blind procedure enzyme linked immunosorbent assay female human male procedures quality control randomized controlled trial validation study Biosimilar Pharmaceuticals Computer Simulation Double-Blind Method Enzyme-Linked Immunosorbent Assay Female Humans Male Proteins " Quality Control""			Article	Scopus	2-s2.0-84939948992"
Rioufol C., Salles G.,"Biosimilar monoclonal antibodies in lymphoma: A critical appraisal",2015,"Expert Review of Anticancer Therapy","15","5",,"569","578",,7,10.1586/14737140.2015.1028919,"https://www.scopus.com/inward/record.uri?eid=2-s2.0-84928630903&doi=10.1586%2f14737140.2015.1028919&partnerID=40&md5=465579729bae8aa46dbd568d31bdc4fb","Hospices Civils de Lyon, Unité de Pharmacie Clinique Onco…	Service d'Hématologie	Université de Lyon-UMR-CNRS	Pierre-Bénite	France""	Rioufol	C.	Hospices Civils de Lyon	Unité de Pharmacie Clinique Oncologique	Université de Lyon-EMR	Pierre-Bénite	France" " Salles	G.	Hospices Civils de Lyon	Service d'Hématologie	Université de Lyon-UMR-CNRS	Pierre-Bénite	France""	Rituximab	an anti-CD20 monoclonal antibody	revolutionized the treatment of lymphoma. Although newer generation anti-CD20 monoclonal antibodies are being examined	patent expiries and patient demand have fueled the development of rituximab biosimilars. The development of such agents is both an important and difficult undertaking. By definition	although they aim to have safety and efficacy comparable with their reference agents	biosimilars are not exact replicas of those agents	and small changes in nonclinical and preclinical properties may ultimately affect in vivo activity. Consideration must be given to the complex mechanisms of action	sensitive patient populations that may be treated	and appropriate clinical trial endpoints. Furthermore	extrapolation of indications is multifaceted	deserving close examination. This review represents a critical look at biosimilars in lymphoma and their safety	efficacy and long-term effects on patient outcomes. © 2015 Informa UK	Ltd.""	Biosimilar" biosimilar monoclonal antibody lymphoma MabThera® non-Hodgkin lymphoma Rituxan® " rituximab""	bendamustine" bi 695500 biosimilar agent chlorambucil ctp 10 cyclophosphamide doxorubicin Fc receptor gp 2013 infliximab mk 8808 monoclonal antibody ofatumumab pf 05280586 prednisolone rituximab tl 011 unclassified drug vincristine antineoplastic agent biosimilar agent CD20 antigen monoclonal antibody rituximab ankylosing spondylitis cancer chemotherapy cancer recurrence cell differentiation cell…	Monoclonal Antigens	CD20 Antineoplastic Agents Biosimilar Pharmaceuticals Clinical Trials as Topic Endpoint Determination Humans Lymphoma Patents as Topic " Rituximab""			Review	Scopus	2-s2.0-84928630903"
Lupis J., Langer E.S.,"CMOs demanding easier-to-integrate single-use devices",2015,"Contract Pharma",,"5",,"","",,1,,"https://www.scopus.com/inward/record.uri?eid=2-s2.0-84930699668&partnerID=40&md5=043383b8d380ebfd0f5a052238e57424","BioPlan Associates, United States","Lupis, J., BioPlan Associates, United States " Langer	E.S.	BioPlan Associates	United States""	[No abstract available]		biosimilar agent" Article bioreactor budget disposable equipment downstream processing process development " standardization""			Article	Scopus	2-s2.0-84930699668"
El Hajj S., Kim M., Phillips K., Gabardi S.,"Generic immunosuppression in transplantation: Current evidence and controversial issues",2015,"Expert Review of Clinical Immunology","11","5",,"659","672",,,10.1586/1744666X.2015.1026895,"https://www.scopus.com/inward/record.uri?eid=2-s2.0-84928198697&doi=10.1586%2f1744666X.2015.1026895&partnerID=40&md5=46983073474cb6dacc76b474ea984c5b","Department of …	Center for Advanced Heart Disease	Brigham and Women's Hospital	Boston	MA	United States Department of Pharmacy Services	Brigham and Women's Hospital	Boston	MA	United States Center for Drug Policy Partners HealthCare Inc.	Needham	MA	United States Renal Division	Department of Transplant Surgery	Brigham and Women's Hospital	Boston	MA	United States " Department of Medicine	Harvard Medical School	Boston	MA	United States""	El Hajj	S.	Department of Pharmacy Services	Pharmacy Practice PGY-1 Resident	Brigham and Women's Hospital	Boston	MA	United States" Kim	M.	Department of Medicine	Center for Advanced Heart Disease	Brigham and Women's Hospital	Boston	MA	United States	Department of Pharmacy Services	Brigham and Women's Hospital	Boston	MA	United States Phillips	K.	Center for Drug Policy Partners HealthCare Inc.	Needham	MA	United States " Gabardi	S.	Department of Pharmacy Services	Brigham and Women's Hospital
Brooks K.,"CRO Outlook & Drug Development Trends",2015,"Contract Pharma",,"5",,"","",,1,,"https://www.scopus.com/inward/record.uri?eid=2-s2.0-84930725257&partnerID=40&md5=96f4197403960aac5b10ca1883476929","Contract Pharma, United States","Brooks, K., Contract Pharma, United States",[No abstract available],,"biosimilar agent new drug Article clinical effectiveness clinical research cost control co…			Article	Scopus	2-s2.0-84930725257"
Hua S., Oh M.J., Ozcan S., Seo Y.S., Grimm R., An H.J.,"Technologies for glycomic characterization of biopharmaceutical erythropoietins",2015,"TrAC - Trends in Analytical Chemistry","68",,,"18","27",,6,10.1016/j.trac.2015.02.004,"https://www.scopus.com/inward/record.uri?eid=2-s2.0-84927537064&doi=10.1016%2fj.trac.2015.02.004&partnerID=40&md5=bbb1c55995dc94bf22b78b5efd9449d5","Asia Glycomics Refer…	Chungnam National University	Daejeon	South Korea " Agilent Technologies	Santa Clara	CA	United States""	Hua	S.	Asia Glycomics Reference Site	Daejeon	South Korea	Graduate School of Analytical Science and Technology	Chungnam National University	Daejeon	South Korea" Oh	M.J.	Asia Glycomics Reference Site	Daejeon	South Korea	Graduate School of Analytical Science and Technology	Chungnam National University	Daejeon	South Korea Ozcan	S.	Asia Glycomics Reference Site	Daejeon	South Korea Seo	Y.S.	Asia Glycomics Reference Site	Daejeon	South Korea	Graduate School of Analytical Science and Technology	Chungnam National University	Daejeon	South Korea Grimm	R.	Graduate School of Analytical Science and Technology	Chungnam National University	Daejeon	South Korea	Agilent Technologies	Santa Clara	CA	United States " An	H.J.	Asia Glycomics Reference Site	Daejeon	South Korea	Graduate School of Analytical Science and Technology
Barli? A., Žigon S., Blejec A., Kregar Velikonja N.,"Gene expression of cultured human chondrocytes as a model for assessing neutralization efficacy of soluble TNF? by TNF? antagonists",2015,"Biologicals","43","3",,"171","180",,1,10.1016/j.biologicals.2015.03.001,"https://www.scopus.com/inward/record.uri?eid=2-s2.0-84929046680&doi=10.1016%2fj.biologicals.2015.03.001&partnerID=40&md5=0c485f81914f0…	Levi?nikova 34	Šentjernej	Slovenia National Institute of Biology	Ve?na pot 101	Ljubljana	Slovenia " Faculty of Health Sciences Novo Mesto	Na Loko 2	Novo Mesto	Slovenia""	Barli?	A.	Educell Ltd.	Prevale 9	Trzin	Slovenia	IN.Medica	Levi?nikova 34	Šentjernej	Slovenia" Žigon	S.	Educell Ltd.	Prevale 9	Trzin	Slovenia Blejec	A.	National Institute of Biology	Ve?na pot 101	Ljubljana	Slovenia " Kregar Velikonja	N.	Educell Ltd.	Prevale 9	Trzin	Slovenia	IN.Medica	Levi?nikova 34	Šentjernej	Slovenia	Faculty of Health Sciences Novo Mesto	Na Loko 2	Novo Mesto	Slovenia""	Tumor necrosis factor-alpha (TNF?) antagonists are efficacious in the treatment of various immune-mediated inflammatory diseases. Because of rapidly growing demand for developing new or biosimilar versions of these biologicals	the need to create invitro testing models that best represent physiological conditions is increasing.Primary human chondrocytes were used for potency evaluation and comparison between the molecular effects of anti-TNF? biologicals. Infliximab and etanercept were chosen to assess the suitability of chondrocyte cell culture for determination of anti-TNF? neutralization efficacy employing quantitati…	interleukins and other inflammation-related genes in our cell model. Significant differences in inhibition efficacy of etanercept and infliximab were observed	which were confirmed also on protein level. To evaluate the potency of anti-TNF? biologicals	a selection of TNF?-responsive target genes was made from the gene array data. The selected genes were employed in development of statistical model	which enables comparability of anti-TNF? biologicals.The presented analytical approach is suitable for assessment of the neutralization efficacy of various anti-TNF? biologicals. As such	it can be used for additional comprehensive characterization and comparability of TNF antagonists in preclinical drug testing. © 2015 The International Alliance for Biological Standardization.""
Brady L.J., Scott R.A., Balland A.,"An optimized approach to the rapid assessment and detection of sequence variants in recombinant protein products",2015,"Analytical and bioanalytical chemistry","407","13",,"3851","3860",,5,10.1007/s00216-015-8618-1,"https://www.scopus.com/inward/record.uri?eid=2-s2.0-85027948171&doi=10.1007%2fs00216-015-8618-1&partnerID=40&md5=031b2f9701425188f32e2737b62ba4e6",…	R.A.	Process and Product Development	Amgen Inc.	1201 Amgen Court West	Seattle	WA	98119	USA " Balland	A.	Process and Product Development	Amgen Inc.	1201 Amgen Court West	Seattle	WA	98119	USA""	The development of sensitive techniques to detect sequence variants (SVs)	which naturally arise due to DNA mutations and errors in transcription/translation (amino acid misincorporations)	has resulted in increased attention to their potential presence in protein-based biologic drugs in recent years. Often	these SVs may be below 0.1%	adding challenges for consistent and accurate detection. Furthermore	the presence of false-positive (FP) signals	a hallmark of SV analysis	requires time-consuming analyst inspection of the data to sort true from erroneous signal. Consequently	gaps in information about the prevalence	type	and impact of SVs in marketed and in-development products are significant. Here	we report the results of a simple	straightforward	and sensitive approach to sequence variant analysis. This strategy employs mixing of two samples of an antibody or protein with the same amino acid sequence in a dilution series followed by subsequent sequence variant analysis. Using automated peptide map analysis software	a quantitative assessment of the levels of SVs in each sample can be made based on the signal derived from the mass spectrometric data. We used this strategy to rapidly detect differences in sequence variants in a monoclonal antibody after a change in process scale	and in a comparison of three mAbs as part of a biosimilar program. This approach is powerful	as true signals can be readily distinguished from FP signal	even at a level well below 0.1%	by using a simple linear regression analysis across the data set with none to minimal inspection of the MS/MS data. Additionally	the data produced from these studies can also be used to make a quantitative assessment of relative levels of product quality attributes. The information provided here extends the published knowledge about SVs and provides context for the discussion around the potential impact of these SVs on product heterogeneity and immunogenicity.""		monoclonal antibody" protein binding recombinant protein algorithm amino acid sequence amino acid substitution chemistry genetic variability genetics molecular genetics procedures protein analysis sequence analysis Algorithms Amino Acid Sequence Amino Acid Substitution Antibodies	Monoclonal Genetic Variation Molecular Sequence Data Protein Binding Protein Interaction Mapping Recombinant Proteins " Sequence Analysis	Protein""			Article	Scopus	2-s2.0-85027948171"
Castañeda-Hernández G., Szekanecz Z., Mysler E., Azevedo V.F., Guzman R., Gutierre M., Rodríguez W., Karateev D.,"Biopharmaceuticals for rheumatic diseases in Latin America, Europe, Russia, and India: Innovators, biosimilars, and intended copies [Biothérapies en rhumatologie en Amérique Latine, en Europe, en Russie et en Inde: produits innovants, biosimilaires et prétendues copies]",2015,"Revue d…	Centre Médico-universitaire de Debrecen	Debrecen	Hungary Organización Médica de Investigación	Buenos Aires	Argentina Département de Médecine	Université Fédérale de Paraná	Curitiba	Brazil Clinique d'Immunorhumatologie de Saludcoop	IDEARG	Bogota	Colombia Service d'Immunologie Clinique et de Rhumatologie	Université Pontificale Catholique du Chili	Santiago	Chile Hôpital Universitaire de Caracas	Caracas	Venezuela " Département d'Arthrite Récente	Institut de Recherche en Rhumatologie de l'Académie Russe des Sciences Médicale	Moscou	Russian Federation""	Castañeda-Hernández	G.	Departamento de Farmacologiá	Centro de Investigación y de Estudios Avanzados Del Instituto Politécnico Nacional	avenue Instituto Politécnico Nacional	Mexico City	Mexico" Szekanecz	Z.	Service de Rhumatologie	Centre Médico-universitaire de Debrecen	Debrecen	Hungary Mysler	E.	Organización Médica de Investigación	Buenos Aires	Argentina Azevedo	V.F.	Département de Médecine	Université Fédérale de Paraná	Curitiba	Brazil Guzman	R.	Clinique d'Immunorhumatologie de Saludcoop	IDEARG	Bogota	Colombia Gutierre	M.	Service d'Immunologie Clinique et de Rhumatologie	Université Pontificale Catholique du Chili	Santiago
Gesualdo L., Combe C., Covic A., Dellanna F., Goldsmith D., London G., Mann J.F., Zaoui P., Turner M., Muenzberg M., MacDonald K., Abraham I.,"Risk-based individualisation of target haemoglobin in haemodialysis patients with renal anaemia in the post-TREAT era: theoretical attitudes versus actual practice patterns (MONITOR-CKD5 study)",2015,"International Urology and Nephrology","47","5",,"837","…	University of Bordeaux	Bordeaux	France G.I. Popa University Hospital of Medicine and Pharmacy	Iasi	Romania Dialysezentrum	Düsseldorf	Germany Guy’s and St Thomas’ NHS Foundation Hospital	London	United Kingdom Centre Hospitalier F.H. Manhés	Fleury-Mérogis	France Friedrich Alexander Universität Erlangen-Nürnberg	Erlangen	Germany Université de Grenoble	Grenoble	France Sandoz International GmbH	Industriestr. 25	Holzkirchen	Germany Matrix 45	Tucson	AZ	United States " University of Arizona College of Pharmacy	Tucson	AZ	United States""	Gesualdo	L.	Università degli Studi di Bari	Bari	Italy	Centre Hospitalier de Bordeaux and Unité INSERM 1026	University of Bordeaux	Bordeaux	France	G.I. Popa University Hospital of Medicine and Pharmacy	Iasi	Romania	Dialysezentrum	Düsseldorf	Germany	Guy’s and St Thomas’ NHS Foundation Hospital	London	United Kingdom	Centre Hospitalier F.H. Manhés	Fleury-Mérogis	France	Friedrich Alexander Universität Erlangen-Nürnberg	Erlangen	Germany	Université de Grenoble
Crommelin D.J.A., Shah V.P., Klebovich I., McNeil S.E., Weinstein V., Flühmann B., Mühlebach S., De Vlieger J.S.B.,"The similarity question for biologicals and non-biological complex drugs",2015,"European Journal of Pharmaceutical Sciences","76",, 3239,"10","17",,19,10.1016/j.ejps.2015.04.010,"https://www.scopus.com/inward/record.uri?eid=2-s2.0-84929094956&doi=10.1016%2fj.ejps.2015.04.010&partner…	United States Semmelweis University	Department of Pharmaceutics	Budapest	Hungary Nanotechnology Characterization Laboratory	Frederick National Laboratory for Cancer Research	Leidos Biomedical Research Inc.	Frederick	MD	United States Teva Pharmaceutical Industries Ltd.	Discovery and Product Development	Global Research and Development	Netanya	Israel Vifor Fresenius Medical Care Renal Pharma Ltd.	Glattbrugg	Switzerland Vifor Pharma Ltd	Glattbrugg	Switzerland Dept. Pharmaceutical Sciences	Unit of Clinical Pharmacy and Epidemiology	University of Basel	Switzerland " Dutch Top Institute Pharma	P.O. Box 142	Netherlands""	Crommelin	D.J.A.	Dept. Pharmaceutics	Utrecht Institute for Pharmaceutical Sciences	UIPS	Utrecht University	Netherlands" Shah	V.P.	North PotomacMD	United States Klebovich	I.	Semmelweis University	Department of Pharmaceutics	Budapest	Hungary McNeil	S.E.	Nanotechnology Characterization Laboratory	Frederick National Laboratory for Cancer Research	Leidos Biomedical Research Inc.	Frederick	MD	United States Weinstein	V.	Teva Pharmaceutical Industries Ltd.	Discovery and Product Development	Global Research and Development	Netanya
Karalis V.D.,"From Bioequivalence to Biosimilarity: The Rise of a Novel Regulatory Framework",2015,"Drug Research","66","1",,"1","6",,2,10.1055/s-0035-1548911,"https://www.scopus.com/inward/record.uri?eid=2-s2.0-84953873052&doi=10.1055%2fs-0035-1548911&partnerID=40&md5=9903a390392a4a4f45629bef41bf38bd","Laboratory of Biopharmaceutics - Pharmacokinetics, Faculty of Pharmacy, National and Kapodistr…	biosimilar agent" biosimilar agent bioequivalence consensus drug manufacture drug marketing food and drug administration immunogenicity molecular size pharmacodynamic parameters pharmacokinetic parameters postmarketing surveillance practice guideline Review risk assessment animal clinical trial (topic) human therapeutic equivalence Animals Biosimilar Pharmaceuticals Clinical Trials as Topic Human…			Review	Scopus	2-s2.0-84953873052"
van de Vooren K., Curto A., Garattini L.,"Biosimilar Versus Generic Drugs: Same But Different?",2015,"Applied Health Economics and Health Policy","13","2",,"125","127",,7,10.1007/s40258-015-0154-9,"https://www.scopus.com/inward/record.uri?eid=2-s2.0-84939998846&doi=10.1007%2fs40258-015-0154-9&partnerID=40&md5=58c0f7c366d07db8d1e4ef1e7ff96d2a","CESAV, Center for Health Economics, IRCCS Institute f…	A.	CESAV	Center for Health Economics	IRCCS Institute for Pharmacological Research ‘Mario Negri’	Via Camozzi 3	Ranica	Italy " Garattini	L.	CESAV	Center for Health Economics	IRCCS Institute for Pharmacological Research ‘Mario Negri’	Via Camozzi 3	Ranica	Italy""	[No abstract available]		biosimilar agent" generic drug chemistry economics Europe health care policy human patent quality control Biosimilar Pharmaceuticals Drugs	Generic Europe Health Policy Humans Patents as Topic " Quality Control""			Editorial	Scopus	2-s2.0-84939998846"
Miller S., Wehrwein P.,"Come in and Talk With Us, Pharma",2015,"Managed care (Langhorne, Pa.)","24","4",,"27","8, 30-1",,,,"https://www.scopus.com/inward/record.uri?eid=2-s2.0-84952795859&partnerID=40&md5=b1ef800d605de7564d85eca7bf4b61ef",,"Miller, S. " Wehrwein	P.""	[No abstract available]		biosimilar agent" cost control drug cost drug industry economics health insurance interview patient referral publication Biosimilar Pharmaceuticals Cost Control Drug Costs Drug Industry Formularies as Topic Gatekeeping " Insurance	Pharmaceutical Services""			Article	Scopus	2-s2.0-84952795859"
Franzè S., Cilurzo F., Minghetti P.,"Insulin biosimilars: The Impact on Rapid-Acting Analogue-Based Therapy",2015,"BioDrugs","29","2",,"113","121",,2,10.1007/s40259-015-0121-x,"https://www.scopus.com/inward/record.uri?eid=2-s2.0-84939976497&doi=10.1007%2fs40259-015-0121-x&partnerID=40&md5=69fa8e8aa8b90ac917ef8ad72c7b6dce","Department of Pharmaceutical Sciences, Università Degli Studi di Milano, V…	F.	Department of Pharmaceutical Sciences	Università Degli Studi di Milano	Via G. Colombo	71	Milan	Italy " Minghetti	P.	Department of Pharmaceutical Sciences	Università Degli Studi di Milano	Via G. Colombo	71	Milan	Italy""	The impending expiration of patent protection for recombinant insulins provides the opportunity to introduce cost-saving copies	named biosimilars	onto the market. Although there is broad experience in the production and characterisation of insulins	the development of copies is still a challenge. In this paper	the main features of insulins and the EU regulatory framework for their biosimilar products are reviewed. The main focus is on rapid-acting insulin analogues (Humalog®" Novolog®/NovoRapid® " Apidra®). Since they differ by one or two amino acids in chain B	production of one biosimilar for all three drug products is not feasible. However	from post-marketing-collected clinical data	rapid-acting insulin analogues seem to have similar therapeutic efficacy. It is reasonable to suppose that	for prescription to treatment-naïve patients	the cheaper biosimilar would be the preferred choice of physicians	either spontaneously or induced by health insurance. Therefore	its introduction will affect the market share of all the other rapid-acting insulin analogues. © 2015 Springer International Publishing Switzerland.""		biosimilar agent" insulin insulin aspart insulin glulisine insulin lispro short acting insulin analogs and derivatives drug approval European Union human Biosimilar Pharmaceuticals Drug Approval European Union Humans Insulin Insulin Aspart Insulin Lispro " Insulin	Short-Acting""			Review	Scopus	2-s2.0-84939976497"
Kang Y.-S., Moon H.H., Lee S.E., Lim Y.J., Kang H.W.,"Clinical Experience of the Use of CT-P13, a Biosimilar to Infliximab in Patients with Inflammatory Bowel Disease: A Case Series",2015,"Digestive Diseases and Sciences","60","4",,"951","956",,55,10.1007/s10620-014-3392-z,"https://www.scopus.com/inward/record.uri?eid=2-s2.0-84934294253&doi=10.1007%2fs10620-014-3392-z&partnerID=40&md5=42e6ce0b556…	H.H.	Department of Internal Medicine	College of Medicine	Dongguk University Ilsan Hospital	Goyang	South Korea Lee	S.E.	Department of Internal Medicine	College of Medicine	Dongguk University Ilsan Hospital	Goyang	South Korea Lim	Y.J.	Department of Internal Medicine	College of Medicine	Dongguk University Ilsan Hospital	Goyang	South Korea " Kang	H.W.	Department of Internal Medicine	College of Medicine	Dongguk University Ilsan Hospital	Goyang	South Korea""	Background: CT-P13 is the first biosimilar monoclonal antibody to infliximab. However	the antibody was tested only in rheumatoid arthritis and ankylosing spondylitis	which demonstrated equivalence to the originator in efficacy	safety	and pharmacokinetic profile. Extrapolation of its efficacy and safety to other pathologies is tenuous. Interchangeability with its originator is another unclear area. Aim: We aimed to describe the experience of CT-P13 use in inflammatory bowel disease at a tertiary center. Methods: Seventeen subjects diagnosed with Crohn’s disease (CD	n = 8) or ulcerative colitis (UC	n = 9) who were administered CT-P13 from November 2012 to October 2013 at Dongguk University Ilsan Hospital were retrospectively enrolled. Medical records analyzed included patients’ characteristics	previous history of anti-tumor necrosis factor administration	response and remission to this biosimilar antibody	disease flare-up	and adverse drug reaction. Results: Male–female ratio was 1.8. Mean age was 35.4 years (range 15–57). Mean number of CT-P13 administrations was 4.2 ± 1.9. Induction treatments were done in five UC and three CD patients. Clinical response and remission at 8 weeks were achieved in seven patients (five UC and two CD). One CD patient did not respond to CT-P13. Nine patients in maintenance with the or…	randomized	double-blind	prospective study is needed. © 2014	Springer Science+Business Media New York.""	Anti-tumor necrosis factor alpha" Biosimilar Inflammatory bowel disease " Infliximab""	biosimilar agent" CT-P13 infliximab monoclonal antibody adolescent adult female human Inflammatory Bowel Diseases male middle aged retrospective study young adult Adolescent Adult Antibodies	Monoclonal Biosimilar Pharmaceuticals Female Humans Inflammatory Bowel Diseases Male Middle Aged Retrospective Studies " Young Adult""			Article	Scopus	2-s2.0-84934294253"
Sun D., Andayani T.M., Altyar A., Macdonald K., Abraham I.,"Potential cost savings from chemotherapy-induced febrile neutropenia with biosimilar filgrastim and expanded access to targeted antineoplastic treatment across the european union G5 countries: A simulation study",2015,"Clinical Therapeutics","37","4",,"842","857",,12,10.1016/j.clinthera.2015.01.011,"https://www.scopus.com/inward/record.u…	Tucson	AZ	United States Department of Pharmacology and Clinical Pharmacy	Faculty of Pharmacy	Universitas Gadjah Mada	Sekip Utara	Yogyakarta	Indonesia " Department of Clinical Pharmacy	College of Pharmacy	King Abdulaziz University	Jeddah	Saudi Arabia""	Sun	D.	Center for Health Outcomes and PharmacoEconomic Research	College of Pharmacy	University of Arizona	Tucson	AZ	United States	Matrix45	Tucson	AZ	United States" Andayani	T.M.	Department of Pharmacology and Clinical Pharmacy	Faculty of Pharmacy	Universitas Gadjah Mada	Sekip Utara	Yogyakarta	Indonesia Altyar	A.	Center for Health Outcomes and PharmacoEconomic Research	College of Pharmacy	University of Arizona	Tucson	AZ	United States	Department of Clinical Pharmacy	College of Pharmacy	King Abdulaziz University	Jeddah	Saudi Arabia Macdonald	K.	Matrix45	Tucson	AZ	United States " Abraham	I.
Sörgel F., Schwebig A., Holzmann J., Prasch S., Singh P., Kinzig M.,"Comparability of biosimilar filgrastim with originator filgrastim: Protein characterization, pharmacodynamics, and pharmacokinetics",2015,"BioDrugs","29","2",,"123","131",,13,10.1007/s40259-015-0124-7,"https://www.scopus.com/inward/record.uri?eid=2-s2.0-84937765320&doi=10.1007%2fs40259-015-0124-7&partnerID=40&md5=2eaf19734793f4a…	Faculty of Medicine	University of Duisburg-Essen	Essen	Germany Hexal AG/Sandoz Biopharmaceuticals	Holzkirchen	Germany " Sandoz GmbH	Kundl	Austria""	Sörgel	F.	IBMP-Institute for Biomedical and Pharmaceutical Research	Paul-Ehrlich-Strasse 19	Nürnberg-Heroldsberg	Germany	Institute of Pharmacology	Faculty of Medicine	University of Duisburg-Essen	Essen	Germany" Schwebig	A.	Hexal AG/Sandoz Biopharmaceuticals	Holzkirchen	Germany Holzmann	J.	Sandoz GmbH	Kundl	Austria Prasch	S.	Sandoz GmbH	Kundl	Austria Singh	P.	Hexal AG/Sandoz Biopharmaceuticals	Holzkirchen	Germany " Kinzig	M.	IBMP-Institute for Biomedical and Pharmaceutical Research	Paul-Ehrlich-Strasse 19	Nürnberg-Heroldsberg	Germany""	Background: Biosimilars provide safety	purity	and potency similar to those of a reference biologic product. Methods: An array of protein analytical techniques was used to compare the physicochemical properties of proposed biosimilar filgrastim (EP2006)	US-approved originator filgrastim	and EU-approved originator filgrastim. Biological characterization involved surface plasmon resonance spectroscopy analyses and in vitro proliferation assays. A randomized	double-blind	two-way crossover	phase I study in healthy volunteers assessed the pharmacodynamics	pharmacokinetics
Aapro M., Moebus V., Nitz U., O'Shaughnessy J., Pronzato P., Untch M., Tomita D., Bohac C., Leyland-Jones B.,"Safety and efficacy outcomes with erythropoiesisstimulating agents in patients with breast cancer: A meta-analysis",2015,"Annals of Oncology","26","4",,"688","695",,7,10.1093/annonc/mdu579,"https://www.scopus.com/inward/record.uri?eid=2-s2.0-84926452265&doi=10.1093%2fannonc%2fmdu579&partn…	Höchst Frankfurt Clinic	Academic Hospital of the Goethe University	Frankfurt	Germany Geriatric Breast Center	Evangelina Bethesda Hospital for Breast Diseases	Nordrhein-Westfalen	Germany Texas Oncology Baylor Sammons Cancer Center	US Oncology	Dallas	United States Department of Medical Oncology	National Institute for Cancer Research	IRCCS University Hospital San Martino - IST	Genova	Italy Department of Obstetrics and Gynecology	Helios Clinic Berlin-Buch	Berlin	Germany Global Biostatistical Sciences	Amgen Inc.	Thousand Oaks	United States " Edith Sanford Breast Cancer Research	Sioux Falls	United States""	Aapro	M.	Multidisciplinary Oncology Institute	Clinique de Genolier	3 route du Muids	Genolier	Switzerland" Moebus	V.	Department of Gynecology and Obstetrics	Höchst Frankfurt Clinic	Academic Hospital of the Goethe University	Frankfurt	Germany Nitz	U.	Geriatric Breast Center	Evangelina Bethesda Hospital for Breast Diseases	Nordrhein-Westfalen	Germany O'Shaughnessy	J.	Texas Oncology Baylor Sammons Cancer Center	US Oncology	Dallas	United States Pronzato	P.	Department of Medical Oncology	National Institute for Cancer Research	IRCCS University Hospital San Martino - IST
Van Meer P.J.K., Ebbers H.C., Kooijman M., Gispen-De Wied C.C., Silva-Lima B., Moors E.H.M., Schellekens H.,"Contribution of animal studies to evaluate the similarity of biosimilars to reference products",2015,"Drug Discovery Today","20","4",,"483","490",,6,10.1016/j.drudis.2014.11.009,"https://www.scopus.com/inward/record.uri?eid=2-s2.0-84928723272&doi=10.1016%2fj.drudis.2014.11.009&partnerID=40…	Graadt van Roggenweg 500	Utrecht	Netherlands Copernicus Institute of Sustainable Development	Innovation Studies	Utrecht University	Heidelberglaan 2	Utrecht	Netherlands " IMED-UL	Department of Pharmacological Sciences	University of Lisbon	Avenida Professor Gama Pinto	Lisbon	Portugal""	Van Meer	P.J.K.	Utrecht Institute of Pharmaceutical Sciences	Department of Pharmaceutics	Utrecht University	Universiteitsweg 99	Utrech	Netherlands	Medicines Evaluation Board	Graadt van Roggenweg 500	Utrecht	Netherlands" Ebbers	H.C.	Utrecht Institute of Pharmaceutical Sciences	Department of Pharmaceutics	Utrecht University	Universiteitsweg 99	Utrech	Netherlands Kooijman	M.	Copernicus Institute of Sustainable Development	Innovation Studies	Utrecht University	Heidelberglaan 2	Utrecht	Netherlands Gispen-De Wied	C.C.	Medicines Evaluation Board	Graadt van Roggenweg 500	Utrecht	Netherlands Silva-Lima	B.	IMED-UL	Department of Pharmacological Sciences	University of Lisbon	Avenida Professor Gama Pinto
Wiesner J., Resemann A., Evans C., Suckau D., Jabs W.,"Advanced mass spectrometry workflows for analyzing disulfide bonds in biologics",2015,"Expert Review of Proteomics","12","2",,"115","123",,9,10.1586/14789450.2015.1018896,"https://www.scopus.com/inward/record.uri?eid=2-s2.0-84925343208&doi=10.1586%2f14789450.2015.1018896&partnerID=40&md5=20aaf48ebc47e467b9211f5554f10789","Bruker Daltonik GmbH…	Banner Lane	Coventry	United Kingdom""	Wiesner	J.	Bruker Daltonik GmbH	Fahrenheitstrasse 4	Bremen	Germany" Resemann	A.	Bruker Daltonik GmbH	Fahrenheitstrasse 4	Bremen	Germany Evans	C.	Bruker Daltonics Ltd.	Banner Lane	Coventry	United Kingdom Suckau	D.	Bruker Daltonik GmbH	Fahrenheitstrasse 4	Bremen	Germany " Jabs	W.	Bruker Daltonik GmbH	Fahrenheitstrasse 4	Bremen	Germany""	Proteins are an important class of biologics. Their higher-order structures and therefore their functions are fundamentally determined by the correct formation of disulfide bonds (DSBs)	making DSB analysis a central part of their development and production. Mass spectrometry-based bottom-up approaches are most widely used and are further classified according to different methods applied for DSB cleavage. Despite the importance of DSB analysis and the wide range of available methodologies	it is often a challenging and time consuming task. However	due to the current increase in biosimilar development in which animal and clinical trials can be reduced by extensive analytical comparability studies	increased efforts are being made to simplify DSB analysis. As an example of these developments	a matrix-assisted laser desorption/ionization time-of-flight (TOF)/TOF workflow for the automated profiling and identification of DSBs is presented. Furthermore	mass spectrometry based methodologies	which do not identify DSBs directly but measure their influence on the higher-order structure	are also considered. © 2015 Informa UK	Ltd.""	antibodies" biologics biosimilar development blood factors disulfide bonds higher-order structure analysis " mass spectrometry""	biological product" biosimilar agent protein derivative disulfide protein recombinant protein analytic method Article automation disulfide bond mass spectrometry matrix assisted laser desorption ionization time of flight mass spectrometry protein cleavage protein structure workflow chemistry human mass spectrometry procedures Animalia Disulfides Humans Mass Spectrometry Proteins " Recombinant Pro…			Article	Scopus	2-s2.0-84925343208"
Longo F., Carrato A.,"Biosimilars in oncology",2015,"Cancer and Chemotherapy Reviews","10","2",,"43","52",,,,"https://www.scopus.com/inward/record.uri?eid=2-s2.0-84970937472&partnerID=40&md5=9435a603bb41455f75ec227306de5655","Medical Oncology Department, Ramón y Cajal University Hospital, Madrid, Spain","Longo, F., Medical Oncology Department, Ramón y Cajal University Hospital, Madrid, Spain " Ca…	A.	Medical Oncology Department	Ramón y Cajal University Hospital	Madrid	Spain""	Malignant tumors are one of the leading health problems worldwide. The growing cancer incidence and the declining cancer mortality	due to more efficacious therapies and prevention programs	is a real challenge for healthcare systems. Anticancer targeted agents	mainly directed at oral small molecules and monoclonal antibodies	currently dominate cancer treatment. The worrisome cost of this anticancer targeted therapy has become a relevant issue for healthcare budget planning to avoid economic imbalances and to assure full access to anticancer therapy for the patients. The patent terms of several anticancer drugs have expired or are about to" " therefore biopharmaceutical companies have the ability to produce biosimilar…	13 biosimilar products have been approved by the European Medicines Agency	while the first biosimilar authorized by the US Food and Drug Administration was announced in 2015. The first family of anticancer therapy biosimilars was developed in the field of colony stimulating factors: granulocyte-colony stimulating factor and erythropoietin. In this review	we discuss the differences in the concepts of generic and biosimilar drugs	with special attention to the process for biosimilar approval by regulatory agencies in Europe. We also detail the foremost biosimilars developed and approved in Europe so far. Finally	we comment on the main trials conducted and in process for the proposed biosimilars to anticancer monoclonal antibodies like rituximab	bevacizumab	and trastuzumab. © Permanyer Publications 2016.""	Biosimilars" Cancer Erythropoietin Granulocyte-colony stimulating factor Monoclonal antibodies " Oncology""	bevacizumab" biosimilar agent generic drug recombinant granulocyte colony stimulating factor rituximab trastuzumab breast cancer cancer mortality cancer patient cancer statistics cost effectiveness analysis European Medicines Agency food and drug administration human large cell lymphoma metastatic colorectal cancer non small cell lung cancer oncology practice guideline " Review""			Review	Scopus	2-s2.0-84970937472"
Denaro C., Gazarian M., Morris S.,"Council of Australian therapeutic advisory groups: Supporting the quality use of medicines across the acute-care sector",2015,"Internal Medicine Journal","45","4",,"369","371",,,10.1111/imj.12709,"https://www.scopus.com/inward/record.uri?eid=2-s2.0-84964307802&doi=10.1111%2fimj.12709&partnerID=40&md5=2180f8d463af71bd209d074e391b21e7","Queensland Health Medicines…	Faculty of Medicine	University of NSW	Sydney	NSW	Australia " SA Pharmacy	Adelaide	SA	Australia""	Denaro	C.	Queensland Health Medicines Advisory Committee	Royal Brisbane and Women's Hospital	University of Queensland	Brisbane	QLD	Australia" Gazarian	M.	School of Medical Sciences	Faculty of Medicine	University of NSW	Sydney	NSW	Australia " Morris	S.	SA Pharmacy	Adelaide	SA	Australia""	[No abstract available]		antiinfective agent" biosimilar agent drug rituximab advisory committee Australian drug quality Editorial emergency care health care planning health care quality human medical decision making medicine off label drug use priority journal public hospital " responsibility""			Editorial	Scopus	2-s2.0-84964307802"
Mani-Varnosfaderani A., Valadkhani A., Jalali-Heravi M.,"CS-MINER: A tool for association mining in binding-database",2015,"Molecular Informatics","34","4",,"185","196",,2,10.1002/minf.201400142,"https://www.scopus.com/inward/record.uri?eid=2-s2.0-84926474726&doi=10.1002%2fminf.201400142&partnerID=40&md5=857b6b2b0af815733f6dcda6c5bcc623","Chemometrics and Chemoinformatics Laboratory, Department o…	Chemistry and Chemical Engineering Research Center of Iran	P.O. Box 14335-186	Tehran	Iran " Department of Chemistry and Biochemistry	California State University	Los Angeles	CA	United States""	Mani-Varnosfaderani	A.	Chemometrics and Chemoinformatics Laboratory	Department of Chemistry	Tarbiat Modares University	P.O. Box	Tehran	Iran" Valadkhani	A.	Department of Analytical Chemistry	Chemistry and Chemical Engineering Research Center of Iran	P.O. Box 14335-186	Tehran	Iran " Jalali-Heravi	M.	Department of Chemistry and Biochemistry	California State University	Los Angeles	CA	United States""	This paper introduces the algorithms	implementation strategies	features	and applications of CS-MINER	a tool for visualization and analysis of drug-like chemical space. The CS-MINER is the abstract abbreviation for Chemical Space Miner and correlates the medicinal target space and chemical space	in a systematic way. The database in this software consists of a large collection of drug-like molecules. To prepare this database	a large number of molecules for 110 important biological targets were collected from Binding-DB. A total of 1497 physicochemical properties were calculated for each molecule. The CS-MINER uses the discriminant analysis techniques for tracing the collected data and finally separates the molecules based on their therapeutic targets and activities. The developed multivariate classifiers can be used …	selected subspaces in CS-MINER were compared with DrugBank molecules. At the end of the analysis	the software provides an interactive environment for visualization of the selected chemical subspaces in the form of 2- and 3-dimensional plots. In general	CS-MINER is a tool for comparing the relative position of active biosimilar molecules in chemical space and is freely available at www.csminer.com. © 2015 WILEY-VCH Verlag GmbH & Co. KGaA	Weinheim.""	Association rule mining" Binding-DB Chemical space Chemogenomics Chemography Linear discriminant analysis " Virtual screening""	blood clotting factor 10a inhibitor" delta opiate receptor antagonist dopamine transporter mu opiate receptor antagonist Article classification algorithm classifier computer program discriminant analysis drug database drug design drug development drug screening pharmacophore physical chemistry " priority journal""			Article	Scopus	2-s2.0-84926474726"
Hoggatt J., Tate T.A., Pelus L.M.,"Role of lipegfilgrastim in the management of chemotherapy-induced neutropenia",2015,"International Journal of Nanomedicine","10",,,"2647","2652",,9,10.2147/IJN.S55796,"https://www.scopus.com/inward/record.uri?eid=2-s2.0-84928152583&doi=10.2147%2fIJN.S55796&partnerID=40&md5=7d44a5d9e22d440aad2541028d5a17ac","Department of Stem Cell and Regenerative Biology, Harva…	Indiana University School of Medicine	950 West Walnut Street	R2-302	Indianapolis	IN	United States""	Hoggatt	J.	Department of Stem Cell and Regenerative Biology	Harvard University	Cambridge	MA	United States" Tate	T.A.	Department of Stem Cell and Regenerative Biology	Harvard University	Cambridge	MA	United States " Pelus	L.M.	Department of Microbiology and Immunology	Indiana University School of Medicine	950 West Walnut Street	R2-302	Indianapolis	IN	United States""	Chemotherapy	irradiation	and other agents are widely used to target the process of cell division in neoplastic cells. However	while these therapies are effective against most cancers	the high proliferative rate of the cells of the hematopoietic system that produce billions of blood cells needed daily throughout life is extremely sensitive to these agents	resulting in loss of blood cell populations	which can be life threatening. Neutropenia is the most serious hematologic toxicity of chemotherapy	which can result in patient morbidity and mortality due to opportunistic infection and often is the limiting factor in dose escalation or duration of chemotherapeutic administration. Neutropenic patients often require hospitalization and incur substantial medical costs associated with anti-infective therapy. Treatment of iatrogenic and congenic neutropenia was changed in the early 1990s with the …	biosimilars have begun to emerge. In this review	we will summarize the chemical characteristics	pharmacokinetics	safety and efficacy of lipegfilgrastim (Lonquex®)	the first long-acting biosimilar filgrastim to receive regulatory approval and enter the marketplace. © 2015 Hoggatt et al.""	Biosimilar" Cancer Filgrastim Granulocyte-colony stimulating factor Neutrophil " XM22""	antineoplastic agent" docetaxel doxorubicin filgrastim granulocyte colony stimulating factor lipegfilgrastim pegfilgrastim placebo granulocyte colony stimulating factor pegfilgrastim recombinant protein acute granulocytic leukemia alopecia anorexia asthenia bone pain breast cancer cancer chemotherapy cell proliferation continuous infusion diarrhea disease severity drug approval drug bioavailabili…			Review	Scopus	2-s2.0-84928152583"
Pineda C., Caballero-Uribe C.V., de Oliveira M.G., Lipszyc P.S., Lopez J.J., Mataos Moreira M.M., Azevedo V.F.,"Recommendations on how to ensure the safety and effectiveness of biosimilars in Latin America: a point of view",2015,"Clinical Rheumatology","34","4",,"635","640",,9,10.1007/s10067-015-2887-0,"https://www.scopus.com/inward/record.uri?eid=2-s2.0-84925494785&doi=10.1007%2fs10067-015-2887-…	Barranquilla	Colombia ANVISA	Brasília	Brazil Department of Pharmacology	Medical School	University of Buenos Aires	Buenos Aires	Argentina Centro de Información Medicamentos de la Universidad Nacional (CIMUN)	Bogotá D.C.	Colombia " Federal University of Parana	Curitiba	Brazil""	Pineda	C.	Research Direction	Instituto Nacional de Rehabilitación	Mexico City	Mexico" Caballero-Uribe	C.V.	Universidad del Norte	Barranquilla	Colombia de Oliveira	M.G.	ANVISA	Brasília	Brazil Lipszyc	P.S.	Department of Pharmacology	Medical School	University of Buenos Aires	Buenos Aires	Argentina Lopez	J.J.	Centro de Información Medicamentos de la Universidad Nacional (CIMUN)	Bogotá D.C.	Colombia Mataos Moreira	M.M.	ANVISA	Brasília	Brazil " Azevedo	V.F.	Federal University of Parana	Curitiba	Brazil""	The use of biotechnology-derived medicines has significantly increased in recent decades. Although biosimilars undergo rigorous characterization as well as clinical studies to document their safety and effectiveness	they are highly complex molecules and small changes in the purification and production process of a biosimilar can have major implications in its safety and effectiveness profile. In Latin America	regulatory authorities have begun to establish well-described and standardized pathways that permit a biosimilar to gain commercial licensure. In order to be certain that a biosimilar reaches its potential in ordinary clinical use	an intensive post-licensing monitoring system must be established since it is the only means to ascertain the true similarity between the original biologic and its biosimilar. Pharmacovigilance allows national authorities to determine a drug’s performance in the marketplace. An effective tracking and pharmacovigilance system for biological medicines has many steps and processes. To aid policy mak…	the Americas Health Foundation convened a group of experts to discuss the topic and develop recommendations for implementation. The group discussed current challenges and gaps in pharmacovigilance in Latin America
Greene J.A., Riggs K.R.,"Why is there no generic insulin? historical origins of a modern problem",2015,"New England Journal of Medicine","372","12",,"1171","1175",,22,10.1056/NEJMms1411398,"https://www.scopus.com/inward/record.uri?eid=2-s2.0-84925047451&doi=10.1056%2fNEJMms1411398&partnerID=40&md5=763c6b53c1b069146028bfbf2b4bd252","Division of General Internal Medicine, United States Department o…	United States " Berman Institute of Bioethics	Johns Hopkins University School of Medicine	Baltimore	United States""	Greene	J.A.	Division of General Internal Medicine	United States	Department of the History of Medicine	United States" " Riggs	K.R.	Division of General Internal Medicine	United States	Berman Institute of Bioethics	Johns Hopkins University School of Medicine	Baltimore	United States""	[No abstract available]		generic drug" insulin insulin derivative isophane insulin long acting insulin pig insulin recombinant human insulin short acting insulin biosimilar agent generic drug human insulin insulin Article competition cost benefit analysis diabetes mellitus drug cost drug efficacy drug industry drug legislation drug manufacture drug quality drug research glycemic control human hypoglycemia nonhuman patent…	Generic History	20th Century History	21st Century Humans Insulin Insulin	Regular	Human " Patents as Topic""			Article	Scopus	2-s2.0-84925047451"
Vizcarra-Escobar D., Mendiola-Yamasato A., Anculle-Arauco V., Vizcarra-Pasapera J., Guillen-Mendoza D.,"Treatment issues in multiple sclerosis in latin America",2015,"Neuroepidemiology","44","1",,"66","68",,1,10.1159/000373926,"https://www.scopus.com/inward/record.uri?eid=2-s2.0-84924181358&doi=10.1159%2f000373926&partnerID=40&md5=f13b1e89303f134c0ca14de25fc5d602","Hypnos, Instituto Del Sueño, Gr…	Lima	Peru " Clinica San Felipe	Lima	Peru""	Vizcarra-Escobar	D.	Hypnos	Instituto Del Sueño	Gregorio Escobedo 650 Avenue	Lima	Peru	Universidad Peruana Cayetano Heredia	Lima	Peru	Clinica San Felipe	Lima	Peru" Mendiola-Yamasato	A.	Hypnos	Instituto Del Sueño	Gregorio Escobedo 650 Avenue	Lima	Peru Anculle-Arauco	V.	Hypnos	Instituto Del Sueño	Gregorio Escobedo 650 Avenue	Lima	Peru Vizcarra-Pasapera	J.	Universidad Peruana Cayetano Heredia	Lima	Peru " Guillen-Mendoza	D.	Hypnos	Instituto Del Sueño	Gregorio Escobedo 650 Avenue	Lima	Peru""	[No abstract available]		biosimilar agent" disease modifying drug unclassified drug unclassified drug Brazil data base drug cost drug efficacy drug industry drug tolerability drug withdrawal health care system health insurance health survey human injection site pain Letter multiple sclerosis neurologist patient compliance physician attitude questionnaire skin manifestation South and Central America attitude to health hea…	Attitudes	Practice Health Services Accessibility Humans Latin America Medication Adherence " Multiple Sclerosis""			Letter	Scopus	2-s2.0-84924181358"
Socinski M.A., Curigliano G., Jacobs I., Gumbiner B., MacDonald J., Thomas D.,"Clinical considerations for the development of biosimilars in oncology",2015,"mAbs","7","2",,"286","293",,14,10.1080/19420862.2015.1008346,"https://www.scopus.com/inward/record.uri?eid=2-s2.0-84924733846&doi=10.1080%2f19420862.2015.1008346&partnerID=40&md5=5dc04704b82caf71f0f3395391cab6bc","University of Pittsburgh, Pi…	European Institute of Oncology	Milan	Italy Pfizer Inc.	New York	NY	United States Pfizer Inc.	San Diego	CA	United States " Pfizer Limited	Walton-Oaks-Surrey	United Kingdom""	Socinski	M.A.	University of Pittsburgh	Pittsburgh	PA	United States" Curigliano	G.	Division of Experimental Therapeutics	European Institute of Oncology	Milan	Italy Jacobs	I.	Pfizer Inc.	New York	NY	United States Gumbiner	B.	Pfizer Inc.	San Diego	CA	United States MacDonald	J.	Pfizer Limited	Walton-Oaks-Surrey	United Kingdom " Thomas	D.	Pfizer Inc.	New York	NY	United States""	Despite availability of biologic therapies	limited patient access to many of the most-effective cancer treatments affects overall health outcomes. To address this issue	many governments have enacted legislation for the approval of biosimilars. The term """"biosimilar"""" refers to a biologic product that is developed to be highly similar	as opposed to identical	to a licensed biologic product (the reference or innovator product)	such that	per US Food and Drug administration draft guidelines	""""no clinically meaningful differences [exist] between the biological product and the reference product in terms of safety
Chng J., Wang T., Nian R., Lau A., Hoi K.M., Ho S.C.L., Gagnon P., Bi X., Yang Y.,"Cleavage efficient 2A peptides for high level monoclonal antibody expression in CHO cells",2015,"mAbs","7","2",,"403","412",,10,10.1080/19420862.2015.1008351,"https://www.scopus.com/inward/record.uri?eid=2-s2.0-84924585125&doi=10.1080%2f19420862.2015.1008351&partnerID=40&md5=06f5049f26e9c42773295e2f714dafe4","Biopr…	Nanyang Technological University	Singapore""	Chng	J.	Bioprocessing Technology Institute	Agency for Science	Technology and Research (A STAR)	Singapore" Wang	T.	Bioprocessing Technology Institute	Agency for Science	Technology and Research (A STAR)	Singapore Nian	R.	Bioprocessing Technology Institute	Agency for Science	Technology and Research (A STAR)	Singapore Lau	A.	Bioprocessing Technology Institute	Agency for Science	Technology and Research (A STAR)	Singapore Hoi	K.M.	Bioprocessing Technology Institute	Agency for Science	Technology and Research (A STAR)	Singapore Ho	S.C.L.	Bioprocessing Technology Institute	Agency for Science	Technology and Research (A STAR)	Singapore Gagnon	P.	Bioprocessing Technology Institute	Agency for Science	Technology and Research (A STAR)	Singapore Bi	X.	Bioprocessing Technology Institute	Agency for Science	Technology and Research (A STAR)	Singapore " Yang	Y.	Bioprocessing Technology Institute	Agency for Science	Technology and Research (A STAR)	Singapore	School of Chemical and Biomedical Engineering
Borrás Pérez V., López-Siguero J.P., Martínez G., Corripio R., Fernández J.M., Labarta J.I., Ferrer M., Cabrinety N., Prieto P., Ramón-Krauel M., Bosch J., Espino R., Palla Garcia M., Rebollo F.J.,"A Follow-up Study to Monitor Adult Height Among Spanish Children with Growth Hormone Deficiency Who Received Biosimilar Human Recombinant Growth Hormone (Omnitrope®) During a Phase III Clinical Trial",…	Málaga	Spain Complejo Hospitalario de Jaén	Jaén	Spain Hospital de Sabadell	Corporació Universitaria Parc Taulí	UAB	Barcelona	Spain Hospital Universitario San Cecilio	Granada	Spain Hospital Universitario Miguel Servet	Zaragoza	Spain Hospital Universitari Sagrat Cor	Barcelona	Spain Hospital Universitario de Salamanca	Salamanca	Spain Hospital San Joan de Deu	Universidad de Barcelona	Barcelona	Spain Hospital Universitario Arnau de Vilanova	Lérida	Spain Hospital Universitario Nuestra Sra Valme	Seville	Spain " Sandoz Biopharmaceuticals	Madrid	Spain""	Borrás Pérez	V.	Hospital General de Granollers	Barcelona	Spain" López-Siguero	J.P.	Hospital Universitario Carlos Haya	Málaga	Spain Martínez	G.	Complejo Hospitalario de Jaén	Jaén	Spain Corripio	R.	Hospital de Sabadell	Corporació Universitaria Parc Taulí	UAB	Barcelona	Spain Fernández	J.M.	Hospital Universitario San Cecilio	Granada	Spain Labarta	J.I.
Müller-Ladner U., Richter K., Tarner I.H.,"Modern disease-modifying antirheumatic drugs [Moderne Antirheumatika]",2015,"Internist","56","3",,"307","314",,,10.1007/s00108-014-3651-2,"https://www.scopus.com/inward/record.uri?eid=2-s2.0-84925507386&doi=10.1007%2fs00108-014-3651-2&partnerID=40&md5=dadff09850f084ffd63dc06c087b8f15","Lehrstuhl für Innere Medizin mit Schwerpunkt Rheumatologie, Abteilung…	K.	Lehrstuhl für Innere Medizin mit Schwerpunkt Rheumatologie	Abteilung für Rheumatologie und Klinische Immunologie	Justus-Liebig-Universität Gießen	Kerckhoff-Klinik GmbH	Benekestr. 2–8	Bad Nauheim	Germany " Tarner	I.H.	Lehrstuhl für Innere Medizin mit Schwerpunkt Rheumatologie	Abteilung für Rheumatologie und Klinische Immunologie	Justus-Liebig-Universität Gießen	Kerckhoff-Klinik GmbH	Benekestr. 2–8	Bad Nauheim	Germany""	The term modern disease-modifying antirheumatic drugs (DMARD) includes not only the constantly growing family of DMARDs for chronic inflammatory rheumatic diseases but also the repositioning of established drugs in updated and novel algorithms of the different entities. The usual precursor for these developments is rheumatoid arthritis for which completely revised and updated guidelines have been…	label extensions to existing drugs have been granted for connective tissue diseases and vasculitides	e.g. anti-CD20 antibodies for antineutrophil cytoplasmic antibodies (ANCA)-associated vasculitides and belimumab for systemic lupus erythematosus. Moreover	several novel drugs	especially of the biologics class	have been either introduced in clinical rheumatology or are close to being licensed and include ustekinumab for psoriatic arthritis	granulocyte growth inhibitors and janus kinase inhibitors for rheumatoid arthritis and atacicept for systemic lupus erythematosus. With the termination of the patent for several biologics	a new momentum also took place: the approval of the so-called biosimilars which has already initiated intensive discussions not only with respect to “similar” effects and side effects but also with respect to their potential impact on economical aspects. © 2015	Springer-Verlag Berlin Heidelberg.""	Arthritis	psoriatic" Arthritis	rheumatoid Biologics Biosimilar pharmaceuticals " Spondylitis	ankylosing""	atacicept" disease modifying antirheumatic drug granulocyte growth inhibitor growth inhibitor Janus kinase inhibitor unclassified drug ustekinumab antirheumatic agent biological factor monoclonal antibody Article human psoriatic arthritis rheumatic disease rheumatoid arthritis rheumatology systemic lupus erythematosus Arthritis	Rheumatoid treatment outcome Antibodies	Monoclonal Antirheumatic Agents Arthritis	Rheumatoid Biological Factors Humans " Treatment Outcome""			Article	Scopus	2-s2.0-84925507386"
[No author name available],"The European biosimilars market remains underdeveloped",2015,"Prescrire international","24","158",,"82","",,,,"https://www.scopus.com/inward/record.uri?eid=2-s2.0-84930347489&partnerID=40&md5=b961cad09201906189f39d3c4bfd18e3",,"",[No abstract available],,"biosimilar agent Europe human Biosimilar Pharmaceuticals Europe " Humans""			Article	Scopus	2-s2.0-84930347489"
McCamish M., Pakulski J., Sattler C., Woollett G.,"Toward interchangeable biologics",2015,"Clinical pharmacology and therapeutics","97","3",,"215","217",,2,10.1002/cpt.39,"https://www.scopus.com/inward/record.uri?eid=2-s2.0-84927686439&doi=10.1002%2fcpt.39&partnerID=40&md5=ac02f62a4262693cc287c564fb39e855","Department of Biopharmaceutical & Oncology Injectables Development, Sandoz International G…	J.	Department of Biopharmaceutical & Oncology Injectables Development	Sandoz International GmbH	Holzkirchen	Germany Sattler	C.	Department of Biopharmaceutical & Oncology Injectables Development	Sandoz International GmbH	Holzkirchen	Germany " Woollett	G.	Department of Biopharmaceutical & Oncology Injectables Development	Sandoz International GmbH	Holzkirchen	Germany""	A biosimilar is designed to match the reference product--to be as close to the reference as the reference is to itself considering batch-to-batch variability and manufacturing changes over its lifetime. Interchangeability will require additional data	however	the interchangeable biologic itself will be the same as that approved for biosimilarity. © 2015 American Society for Clinical Pharmacology and Therapeutics.""		biosimilar agent" drug approval drug development human standards Biosimilar Pharmaceuticals Drug Approval Drug Discovery " Humans""			Article	Scopus	2-s2.0-84927686439"
Paradise J.,"The legal and regulatory status of biosimilars: How product naming and state substitution laws may impact the United States healthcare system",2015,"American Journal of Law and Medicine","41","1",,"49","84",,4,10.1177/0098858815591509,"https://www.scopus.com/inward/record.uri?eid=2-s2.0-84940121640&doi=10.1177%2f0098858815591509&partnerID=40&md5=83814004b0fbc19f6d6bcd5e4070135a","Set…	generic drug labeling drug substitution Humans legislation and jurisprudence United States Biosimilar Pharmaceuticals Drug Labeling Drug Substitution Drugs	Generic Humans " United States""			Article	Scopus	2-s2.0-84940121640"
McCombs J.R., Owen S.C.,"Antibody Drug Conjugates: Design and Selection of Linker, Payload and Conjugation Chemistry",2015,"AAPS Journal","17","2",,"339","351",,37,10.1208/s12248-014-9710-8,"https://www.scopus.com/inward/record.uri?eid=2-s2.0-84939974152&doi=10.1208%2fs12248-014-9710-8&partnerID=40&md5=0bcb08302f934010a770c0c4cf2aa467","Department of Pharmaceutics and Pharmaceutical Chemistry, Un…	S.C.	Department of Pharmaceutics and Pharmaceutical Chemistry	University of Utah	30 S. 2000 E.	Salt Lake City	UT	United States""	Antibody drug conjugates (ADCs) have emerged as an important pharmaceutical class of drugs designed to harness the specificity of antibodies with the potency of small molecule therapeutics. The three main components of ADCs are the antibody	the linker	and the payload" " the majority of early work focused intensely on improving the functionality of these pieces. Recently	considerable attention has been focused on developing methods to control the site and number of linker/drug conjugated to the antibody	with the aim of producing more homogenous ADCs. In this article	we review popular conjugation methods and highlight recent approaches including “click” conjugation and enzymatic ligation. We discuss current linker technology	contrasting the characteristics of cleavable and non-cleavable linkers	and summarize the essential properties of ADC payload	centering on chemotherapeutics. In addition	we report on the progress in characterizing to determine physicochemical properties and on advances in purifying to obtain homogenous products. Establishing a set of selection and analytical criteria will facilitate the translation of novel ADCs and ensure the production of effective biosimilars. © 2015	American Association of Pharmaceutical Scientists.""	ADC" antibody drug conjugate biopharmaceutics enzymatic ligation " therapeutics""	antibody" antibody conjugate antineoplastic agent biosimilar agent chemistry drug design human medicinal chemistry procedures Antibodies Antineoplastic Agents Biosimilar Pharmaceuticals Chemistry	Pharmaceutical Drug Design Humans " Immunoconjugates""			Article	Scopus	2-s2.0-84939974152"
[No author name available],"""Biosimilars"": towards fewer obstacles to their use",2015,"Prescrire international","24","158",,"80","1, 83",,,,"https://www.scopus.com/inward/record.uri?eid=2-s2.0-84930322131&partnerID=40&md5=27a3ad06f98044b8984b1b0ed0ab311e",,"","""Biosimilar"" drug regulatory status, created in 2004 for copies of ""biological"" drugs, is far more onerous than ""generic"" drug sta…			Article	Scopus	2-s2.0-84930322131"
Martos-Rosa A., Martínez-de la Plata J.E., Morales-Molina J.A., Fayet-Pérez A., Acosta-Robles P.J.,"Biosimilars, the journey has begun [Biosimilares, el camino ha comenzado]",2015,"Farmacia hospitalaria : organo oficial de expresion cientifica de la Sociedad Espanola de Farmacia Hospitalaria","39","2",,"114","117",,1,10.7399/fh.2015.39.2.8789,"https://www.scopus.com/inward/record.uri?eid=2-s2.0-8…	El Ejido	Almería. España.. alba.martos@ephpo.es""	Martos-Rosa	A.	Servicio de Farmacia Hospitalaria. Hospital de Poniente	El Ejido	Almería. España." Martínez-de la Plata	J.E.	Servicio de Farmacia Hospitalaria. Hospital de Poniente	El Ejido	Almería. España.. alba.martos@ephpo.es Morales-Molina	J.A.	Servicio de Farmacia Hospitalaria. Hospital de Poniente	El Ejido	Almería. España.. alba.martos@ephpo.es Fayet-Pérez	A.	Servicio de Farmacia Hospitalaria. Hospital de Poniente	El Ejido	Almería. España.. alba.martos@ephpo.es " Acosta-Robles	P.J.	Servicio de Farmacia Hospitalaria. Hospital de Poniente	El Ejido	Almería. España.. alba.martos@ephpo.es""	According to the European Medicine Agency	a """"biosimilar"""" is a biological medicinal product that contains a version of the active substance of an original biological medicinal product (reference or innovative medicinal product) that has been authorized in the European Economic Area. The similarity to the reference medicinal product in terms of quality	biological activity	safety and efficacy needs to be set on a comprehensive comparability basis. The generic standard approach (demonstration of bioequivalence with a reference medicinal product by appropriate bioavailability studies)	which is applicable to a wide range of chemically derived medicinal products	is not sufficient to prove the similarity of biotechnology derived products due to their structural complexity. Furthermore	these biopharmaceuticals products	in comparison with the conventional ones	show a greater ability to activate the immune response. The evaluation of biosimilar medicines for authorisation purposes by the European Medicine Agency does not include recommendations on whether a biosimilar should be used interchangeably with its reference medicine. Substitution policies are	therefore	within the remit of the EU member states. In order to support pharmacovigilance monitoring	all appropriate measures should be taken to clearly identify any biological medicinal product with due regard to its brand name and batch number. The situation of the European Community and the regulatory framework have been developed since the first applications (growth hormone)	almost a decade ago	until the recent advent (monoclonal antibodies). The introduction to the market of biosimilars have positive effects on competition by improving access to biological therapies. Copyright AULA MEDICA EDICIONES 2014. Published by AULA MEDICA. All rights reserved.Según la Agencia Europea del Medicamento	un medicamento biosimilar es aquel obtenido por biotecnología que contiene una versión de la sustancia activa del medicamento biológico original (de referencia o innovador)	previamente autorizado en el Espacio Económico Europeo. La similitud entre medicamento de referencia y biosimilar en términos de calidad	actividad biológica	seguridad y eficacia debe ser establecida según criterios de comparabilidad integral. El enfoque estándar para un medicamento genérico (demostración de bioequivalencia por estudios de biodisponibilidad) es aplicable a medicamentos derivados de síntesis química y no es suficiente para productos obtenidos por biotecnología	debido a su mayor complejidad estructural. Además estos productos biofarmacéuticos	en contraste con los convencionales	demuestran una mayor capacidad para activar la respuesta inmunitaria. La intercambiabilidad y sustitución en el acto de la prescripción y dispensación	respectivamente	es un aspecto que se plantea de forma continuada y deberá ser tratado por cada Estado Miembro de la Unión Europea	según comunica la Agencia Europea del Medicamento. Con el fin de apoyar la farmacovigilancia y trazabilidad se deberán tomar medidas oportunas para la identificación	atendiendo al nombre del producto	número de lote y fecha de caducidad. La situación en el entorno de la Comunidad Europea así como el marco regulatorio en términos de autorización y comercialización han evolucionado desde las primeras solicitudes (hormona del crecimiento)
Varoni E.M., Lodi G., Iriti M.,"Efficacy behind activity - Phytotherapeutics are not different from pharmaceuticals",2015,"Pharmaceutical Biology","53","3",,"404","406",,4,10.3109/13880209.2014.923000,"https://www.scopus.com/inward/record.uri?eid=2-s2.0-84921724821&doi=10.3109%2f13880209.2014.923000&partnerID=40&md5=bdc57966887832b3f9929345145c36ba","Department of Biomedical, Surgical and Dental …	Milan State University	via G. Celoria 2	Milan	Italy""	Varoni	E.M.	Department of Biomedical	Surgical and Dental Sciences	Milan State University	Milan	Italy" Lodi	G.	Department of Biomedical	Surgical and Dental Sciences	Milan State University	Milan	Italy " Iriti	M.	Department of Agricultural and Environmental Science	Milan State University	via G. Celoria 2	Milan	Italy""	Context: When evaluating bioactivity	efficacy	and toxicology of plant products	attention should be paid on pre-clinical versus clinical research. Objective: To emphasize an evidence-based approach in the field of phytotherapy research. Methods: The pyramid of scientific evidence was used in order to assess the quality of phytotherapy studies. Results and conclusion: In terms of evidence-based phytotherapy	a step-by-step approach	ascending the """"pyramid"""" of scientific evidence	is essential in order to collect correct information useful to clinicians and physicians	leant on the robust foundations of in vitro/ in vivo studies. © 2014 Informa Healthcare USA	Inc.""	Clinical studies" Evidence-based medicine Phytotherapy " Pre-clinical studies""	natural product" polyphenol biosimilar agent plant extract Article clinical decision making clinical research drug activity drug efficacy drug mechanism evidence based medicine human phytotherapy animal isolation and purification medical research phytotherapy procedures treatment outcome trends Animals Biomedical Research Biosimilar Pharmaceuticals Humans Phytotherapy Plant Extracts " Treatment O…			Article	Scopus	2-s2.0-84921724821"
Chao J., Skup M., Alexander E., Tundia N., Macaulay D., Wu E., Mulani P.,"Nomenclature and Traceability Debate for Biosimilars: Small-Molecule Surrogates Lend Support for Distinguishable Nonproprietary Names",2015,"Advances in Therapy","32","3",,"270","283",,5,10.1007/s12325-015-0193-5,"https://www.scopus.com/inward/record.uri?eid=2-s2.0-84936928602&doi=10.1007%2fs12325-015-0193-5&partnerID=40&md…	New York	NY	United States""	Chao	J.	AbbVie Inc.	North Chicago	IL	United States" Skup	M.	AbbVie Inc.	North Chicago	IL	United States Alexander	E.	AbbVie Inc.	North Chicago	IL	United States Tundia	N.	AbbVie Inc.	North Chicago	IL	United States Macaulay	D.	Analysis Group	New York	NY	United States Wu	E.	Analysis Group	New York	NY	United States " Mulani	P.	AbbVie Inc.	North Chicago	IL	United States""	Methods: Adverse event reports in the Food and Drug Administration AE Reporting System (FAERS) were compared with those in a commercial insurance claims database (Truven Health MarketScan®) for 2 drugs (levetiracetam and enoxaparin sodium) with manufacturing or prescribing considerations potentially analogous to those of some biosimilars. Monthly rates of branded- and generic-attributed AEs were …	monthly AE rate ratios during the post-generic period showed a pattern in which AE rates for the branded products were greater than for the generic products. Differences in rates of brand- and generic-attributed AEs were statistically significant for both study drugs" " the AE rate for the branded products peaked at approximately 10 times that of the generic levetiracetam products and approximate…	monthly ratios for the MarketScan data were relatively constant over time.Conclusion: Use of the same nonproprietary name for generic and branded products may contribute to poor traceability of AEs reported in the FAERS database due to the significant misattribution of AEs to branded products (when those AEs were in fact associated with patient use of generic products). To ensure accurate and rob…	improved product identification mechanisms	such as related but distinguishable nonproprietary names for biosimilars and reference biologics	should be considered.Introduction: The purpose of the present study was to investigate the traceability of adverse events (AEs) for branded and generic drugs with identical nonproprietary names and to consider potential implications for the traceability of AEs for branded and biosimilar biologics. © 2015	The Author(s).""	Adverse event attribution" Biologic Biosimilar Drug traceability Nonproprietary name " Pharmacovigilance""	biosimilar agent" generic drug adult drug surveillance program factual database food and drug administration human insurance nomenclature organization and management standards United States Adult Adverse Drug Reaction Reporting Systems Biosimilar Pharmaceuticals Databases	Factual Drugs
Matsuguma K., Matsuki S., Eunhee C., Watanabe A., Tanaka A., Sakamoto K., Takeshita H., Hitaka A., Shigetome K., Kimura M., Miyamoto A., Irie S., Kaneko D., Ohnishi A.,"Pharmacokinetics and pharmacodynamics of FSK0808 and Gran after single intravenous drip administration or single subcutaneous administration: Comparative study in healthy Japanese adult male subjects",2015,"Drug Development and In…	Ltd.	5-7 Sanban-cho	Tokyo	Japan " Department of Laboratory Medicine	Jikei University School of Medicine	4-11-1 Izumihoncho	Komae	Tokyo	Japan""	Matsuguma	K.	LTA Medical Corporation Kyushu Clinical Pharmacology Research Clinic	Jigyo Chuo-ku	Fukuoka	Japan" Matsuki	S.	LTA Medical Corporation Kyushu Clinical Pharmacology Research Clinic	Jigyo Chuo-ku	Fukuoka	Japan Eunhee	C.	LTA Medical Corporation Kyushu Clinical Pharmacology Research Clinic	Jigyo Chuo-ku	Fukuoka	Japan Watanabe	A.	LTA Medical Corporation Kyushu Clinical Pharmacology Research Clinic	Jigyo Chuo-ku	Fukuoka	Japan Tanaka	A.	LTA Medical Corporation Kyushu Clinical Pharmacology Research Clinic	Jigyo Chuo-ku	Fukuoka	Japan Sakamoto	K.	LTA Medical Corporation Kyushu Clinical Pharmacology Research Clinic	Jigyo Chuo-ku	Fukuoka	Japan Takeshita	H.	LTA Medical Corporation Kyushu Clinical Pharmacology Research Clinic	Jigyo Chuo-ku	Fukuoka	Japan Hitaka	A.	LTA Medical Corporation Kyushu Clinical Pharmacology Research Clinic	Jigyo Chuo-ku	Fukuoka
Ye H., Hill J., Gucinski A.C., Boyne M.T., II, Buhse L.F.,"Direct Site-Specific Glycoform Identification and Quantitative Comparison of Glycoprotein Therapeutics: Imiglucerase and Velaglucerase Alfa",2015,"AAPS Journal","17","2",,"405","415",,2,10.1208/s12248-014-9706-4,"https://www.scopus.com/inward/record.uri?eid=2-s2.0-84940007856&doi=10.1208%2fs12248-014-9706-4&partnerID=40&md5=79b58ca13e78f0…	Carrollton	TX	United States""	Ye	H.	Division of Pharmaceutical Analysis	CDER	US Food and Drug Administration	645 South Newstead Avenue	St. Louis	MO	United States" Hill	J.	1921 Cheyenne Dr.	Carrollton	TX	United States Gucinski	A.C.	Division of Pharmaceutical Analysis	CDER	US Food and Drug Administration	645 South Newstead Avenue	St. Louis	MO	United States Boyne	M.T.	II	Division of Pharmaceutical Analysis	CDER	US Food and Drug Administration	645 South Newstead Avenue	St. Louis	MO	United States " Buhse	L.F.	Division of Pharmaceutical Analysis	CDER	US Food and Drug Administration	645 South Newstead Avenue	St. Louis	MO	United States""	Gaucher disease	the most common lysosomal metabolic disorder	can be treated with enzyme replacement therapy (ERT). Recombinant human glucocerebrosidase imiglucerase (Cerezyme®)	produced in Chinese hamster ovary cells	has been used for ERT of Gaucher disease for 20 years. Another recombinant glucocerebrosidase velaglucerase alfa (VPRIV)	expressed in a human fibroblast cell line	was approved by the US Food and Drug Administration in 2010. The amino acid sequence difference at residue 495 of these two products is well documented. The overall N-linked qualitative glycan composition of these two products has also been reported previously. Herein
Accattato F., Palella E., Greco M., Foti D.P., Gulletta E.,"Laboratory Medicine to improve biological therapeutic treatment",2015,"Rivista Italiana della Medicina di Laboratorio","11","1",,"29","33",,,10.1007/s13631-015-0077-3,"https://www.scopus.com/inward/record.uri?eid=2-s2.0-84928308869&doi=10.1007%2fs13631-015-0077-3&partnerID=40&md5=ff538c62277757659a068e372ee17462","Clinical Pathology Unit…	E.	Clinical Pathology Unit	Department of Health Sciences	University Magna Graecia	Viale Europa	Catanzaro	Italy Greco	M.	Clinical Pathology Unit	Department of Health Sciences	University Magna Graecia	Viale Europa	Catanzaro	Italy Foti	D.P.	Clinical Pathology Unit	Department of Health Sciences	University Magna Graecia	Viale Europa	Catanzaro	Italy " Gulletta	E.	Clinical Pathology Unit	Department of Health Sciences	University Magna Graecia	Viale Europa	Catanzaro	Italy""	New therapeutic treatments that employ biological drugs are gradually more used in chronic	degenerative	progressive and oncological diseases. The personalized therapy is mandatory in an increasing number of patients	and thus the beneficial or adverse effects	as well as the evolution of the disease in each single patient	have to be evaluated and monitored by efficacious laboratory analytical procedures. This review is focused on an efficient approach and outcome of EBLM in this new promising field. © 2015	Springer-Verlag Italia.""	Biological drugs" Biosimilars Cytokines " EBLM""				Review	Scopus	2-s2.0-84928308869"
Haryadi R., Ho S., Kok Y.J., Pu H.X., Zheng L., Pereira N.A., Li B., Bi X., Goh L.-T., Yang Y., Song Z.,"Optimization of heavy chain and light chain signal peptides for high level expression of therapeutic antibodies in CHO cells",2015,"PLoS ONE","10","2", e0116878,"","",,10,10.1371/journal.pone.0116878,"https://www.scopus.com/inward/record.uri?eid=2-s2.0-84923823334&doi=10.1371%2fjournal.pone.01…	S.	Bioprocessing Technology Institute	Agency for Science	Technology and Research (A?STAR)	Singapore	Singapore Kok	Y.J.	Bioprocessing Technology Institute	Agency for Science	Technology and Research (A?STAR)	Singapore	Singapore Pu	H.X.	Bioprocessing Technology Institute	Agency for Science	Technology and Research (A?STAR)	Singapore	Singapore Zheng	L.	Bioprocessing Technology Institute	Agency for Science	Technology and Research (A?STAR)	Singapore	Singapore Pereira	N.A.	Bioprocessing Technology Institute	Agency for Science	Technology and Research (A?STAR)	Singapore	Singapore Li	B.	Bioprocessing Technology Institute	Agency for Science	Technology and Research (A?STAR)	Singapore	Singapore Bi	X.	Bioprocessing Technology Institute	Agency for Science	Technology and Research (A?STAR)	Singapore	Singapore Goh	L.-T.	Bioprocessing Technology Institute	Agency for Science	Technology and Research (A?STAR)	Singapore	Singapore Yang	Y.
El-Baky N.A., Redwan E.M.,"Therapeutic alpha-interferons protein: Structure, production, and biosimilar",2015,"Preparative Biochemistry and Biotechnology","45","2",,"109","127",,10,10.1080/10826068.2014.907175,"https://www.scopus.com/inward/record.uri?eid=2-s2.0-84906546058&doi=10.1080%2f10826068.2014.907175&partnerID=40&md5=454cfae7c2d39af3c0b41546119dfa43","Biological Sciences Department, Facul…	Protein Research Department	Genetic Engineering and Biotechnology Research Institute	Alexandria	Egypt " Biological Sciences Department	GEBRI	King Abdulaziz University	PO Box 80203	Jeddah 21589	Saudi Arabia""	El-Baky	N.A.	Biological Sciences Department	Faculty of Science	King Abdulaziz University	Jeddah	Saudi Arabia" " Redwan	E.M.	Biological Sciences Department	Faculty of Science	King Abdulaziz University	Jeddah	Saudi Arabia	Therapeutic and Protective Proteins Laboratory	Protein Research Department	Genetic Engineering and Biotechnology Research Institute	Alexandria	Egypt	Biological Sciences Department	GEBRI	King Abdulaziz University	PO Box 80203	Jeddah 21589	Saudi Arabia""	In 2007	the world solemnized the golden jubilee of the discovery of interferon (IFN). Interferon is a small protein messenger called a pluripotent cytokine	produced by several cells of the host in response to various biological as well as synthetic stimuli. There are three major classes of interferons in humans: IFN-alpha	IFN-beta	and IFN-gamma. As a treatment option	interferon-alpha (IFN-?) is the most effective one. IFN-? has proved to be effective as an antiviral therapy and tumor-fighting drug in the past two decades. Meanwhile	great progress has been achieved in establishing IFN-? as the first choice of antiviral therapy for chronic hepatitis C virus (HCV) patients. Recently	novel pegylated IFN-?2 products with extended in vivo half-lives and consensus interferon	an artificially engineered type I interferon	have been developed to substantially improve treatment regimes for HCV patients. Undesirable acute and chronic side effects in addition to immunogenicity of therapeutic IFN products remain constraints to conquer for further improvements in clinical applications of IFN. It is certainly expected that more research will be conducted in the future	not only to face these challenges but also to extend the range of IFN products and their clinical targets. The objective herein is to review the current therapeutic alpha-interferons production	formulation technologies	and prospective future for the original entity and its biogeneric version. © 2015 Copyright Taylor & Francis Group	LLC.""	alpha-interferons" antiproliferative activity antiviral therapy hepatitis C virus treatment immunotherapeutic drug " interferon-stimulated genes""	alpha interferon" biosimilar agent IFNA2 protein
Radner H., Aletaha D.,"Anti-TNF in rheumatoid arthritis: an overview [Anti-TNF Therapie in der Rheumatoiden Arthritis – ein Überblick]",2015,"Wiener Medizinische Wochenschrift","165","1-2",,"3","9",,6,10.1007/s10354-015-0344-y,"https://www.scopus.com/inward/record.uri?eid=2-s2.0-84925507460&doi=10.1007%2fs10354-015-0344-y&partnerID=40&md5=34e149d7eda3283744206753477ec325","Department of Internal …	Immunology and Allergy	Brigham and Women’s Hospital	75 Francis Street	Boston	MA	United States""	Radner	H.	Department of Internal Medicine III	Division of Rheumatology	Medical University Vienna	Waehringer Guertel 18-20	Vienna	Austria	Division of Rheumatology	Immunology and Allergy	Brigham and Women’s Hospital	75 Francis Street	Boston	MA	United States" " Aletaha	D.	Department of Internal Medicine III	Division of Rheumatology	Medical University Vienna	Waehringer Guertel 18-20	Vienna	Austria""	Since the introduction of tumor necrosis factor (TNF)-? inhibitors	the treatment of rheumatoid arthritis (RA) has been revolutionized. The approach of targeting TNF-? has considerably improved the success in the treatment of RA. Over the last 3 decades five different TNF-? inhibitors have been administered: infliximab	etanercept	adalimumab	golimumab	and certolizumab-pegol. All of them show excellent efficacy with similar rates of clinical response and prevention of radiographic disease progression. With improved therapies	treatment strategies have also changed	with the aims now being to achieve and maintain remission. Most recently	the discussion expands to the issue of treatment reduction in patients who have achieved sustained remission" " here	the discontinuation of TNF-? inhibitor therapy has become an area of interest	given obvious economic and risk-benefit evaluations. However	only little is known if “biologic free” remission is possible in patients with sustained remission following intensive TNF-? inhibitor therapy. © 2015	Springer-Verlag Wien.""	Anti-TNF" Biological therapy Rheumatoid arthritis " Treatment""	abatacept" adalimumab biosimilar agent certolizumab pegol etanercept golimumab infliximab methotrexate tocilizumab antirheumatic agent biological product TNF protein	human tumor necrosis factor alpha algorithm Article clinical trial (topic) disease activity disease course drug efficacy drug half life drug safety drug withdrawal human immunogenicity monotherapy outcome assessment plasma half life protein targeting randomized controlled trial (topic) relapse remission rheumatoid arthritis treatment response antagonists and inhibitors Arthritis	Rheumatoid immunology physiology Antirheumatic Agents Arthritis	Rheumatoid Biological Products Humans " Tumor Necrosis Factor-alpha""			Article
Miller K.L., Lanthier M.,"Regulatory watch: Innovation in biologic new molecular entities: 1986-2014",2015,"Nature reviews. Drug discovery","14","2",,"83","",,5,10.1038/nrd4535,"https://www.scopus.com/inward/record.uri?eid=2-s2.0-84927170658&doi=10.1038%2fnrd4535&partnerID=40&md5=9a3bbb415a31a7693e7603ca8ef7ad32","US Food and Drug Administration, 10903 New Hampshire Ave., Silver Spring, Maryland …	10903 New Hampshire Ave.	Silver Spring	Maryland 20993	USA""	Miller	K.L.	US Food and Drug Administration	10903 New Hampshire Ave.	Silver Spring	Maryland 20993	USA" " Lanthier	M.	US Food and Drug Administration	10903 New Hampshire Ave.	Silver Spring	Maryland 20993	USA""	[No abstract available]		biological product" biosimilar agent drug approval drug development drug legislation food and drug administration government regulation legislation and jurisprudence mass communication standards statistics and numerical data United States Biological Products Biosimilar Pharmaceuticals Diffusion of Innovation Drug Approval Drug Discovery Government Regulation Legislation	Drug United States " United States Food and Drug Administration""			Article	Scopus	2-s2.0-84927170658"
Mironov A.N., Goryachev D.V., Garvishina E.V., Niyazov R.R., Ivanova O.Y.,"Specific Anti-IIa Activity is a Key Indicator of Safety and Efficacy in Validation of Biosimilarity of Unfractioned Heparin Preparations",2015,"Bulletin of Experimental Biology and Medicine","158","4",,"450","452",,,10.1007/s10517-015-2782-3,"https://www.scopus.com/inward/record.uri?eid=2-s2.0-84952717867&doi=10.1007%2fs10…	D.V.	Research Center for Evaluation of Medical Products	the Ministry of Health of the Russian Federation	Moscow	Russian Federation Garvishina	E.V.	Research Center for Evaluation of Medical Products	the Ministry of Health of the Russian Federation	Moscow	Russian Federation Niyazov	R.R.	Research Center for Evaluation of Medical Products	the Ministry of Health of the Russian Federation	Moscow	Russian Federation " Ivanova	O.Y.	Research Center for Evaluation of Medical Products	the Ministry of Health of the Russian Federation	Moscow	Russian Federation""	We compared anti-IIa activity of a heparin analogue and a reference product was carried out to confirm their biosimilarity. The experiment was based on the method of estimation of anti-IIa activity of a commercial sodium heparin preparation according to United States Pharmacopoeia. High similarity of the two medicinal heparin preparations by this parameter is shown. The method is recommended for …	Springer Science+Business Media New York.""	anti-IIa activity" quantitave estimation of activity " unfractioned heparin""	heparin" biosimilar agent chondroitin sulfate Factor IIa heparin prothrombin anticoagulation Article drug efficacy drug safety medical literature United States validation process analysis of variance animal antagonists and inhibitors bovine chemistry drug hypersensitivity metabolism pig regression analysis Russian Federation species difference standards Analysis of Variance Animals Biosimilar Pha…			Article	Scopus	2-s2.0-84952717867"
Poveda-Andrés J.L., Bosó-Ribelles V.,"Biosimilars: Old debates, new arguments [Biosimilares: Viejas polémicas con nuevos argumentos]",2015,"Farmacia Hospitalaria","39","3",,"127","129",,,,"https://www.scopus.com/inward/record.uri?eid=2-s2.0-84932115520&partnerID=40&md5=b6d5fa7be8554fc0180304f7f76ceefe","Área Clínica del Medicamento, Hospital Universitari I Politècnic la Fe, Valencia, Spain " Serv…	Área Clínica del Medicamento	Hospital Universitari I Politècnic la Fe	Valencia	Spain""	Poveda-Andrés	J.L.	Área Clínica del Medicamento	Hospital Universitari I Politècnic la Fe	Valencia	Spain" " Bosó-Ribelles	V.	Servicio de Farmacia	Área Clínica del Medicamento	Hospital Universitari I Politècnic la Fe	Valencia	Spain""	[No abstract available]		biosimilar agent" Editorial drug approval drug substitution human Biosimilar Pharmaceuticals Drug Approval Drug Substitution " Humans""			Editorial	Scopus	2-s2.0-84932115520"
Grisar J.,"Biologicals and how they revolutionized rheumatology",2015,"Wiener Medizinische Wochenschrift","165","1-2",,"","",2,,10.1007/s10354-015-0343-z,"https://www.scopus.com/inward/record.uri?eid=2-s2.0-84953344107&doi=10.1007%2fs10354-015-0343-z&partnerID=40&md5=94c1ac0d518f14db17afaaa0539df461","2nd Department of Internal Medicine with Rheumatology/Osteology and Gastroenterology, KHÂ Barmhe…	Rheumatoid cost control drug cost economics forecasting Germany human trends Arthritis	Rheumatoid Biological Products Biosimilar Pharmaceuticals Cost Savings Drug Costs Forecasting Germany " Humans""			Editorial	Scopus	2-s2.0-84953344107"
Ross A., Richard K.,"Biosimilars",2015,"Connecticut Medicine","79","5",,"295","299",,,,"https://www.scopus.com/inward/record.uri?eid=2-s2.0-84932186307&partnerID=40&md5=b3cfc9dad127914357bdb37bcd014b20","Department of Pharmacy Services, University of Connecticut School of Pharmacy, Hartford Hospital, United States","Ross, A., Department of Pharmacy Services, University of Connecticut School of Ph…	K.	Department of Pharmacy Services	University of Connecticut School of Pharmacy	Hartford Hospital	United States""	[No abstract available]		biological product" biosimilar agent cost control drug legislation economics European Union immunogenetics immunology patent United States Biological Products Biosimilar Pharmaceuticals Cost Savings European Union Immunogenetic Phenomena Legislation	Drug Patents as Topic " United States""			Article	Scopus	2-s2.0-84932186307"
Škvor J.,"Experiences with biosimilar drugs in therapy [Zkušenosti s lé?bou biosimilárními léky]",2015,"Vnitrni Lekarstvi","61","3",,"207","208",,,,"https://www.scopus.com/inward/record.uri?eid=2-s2.0-84930347915&partnerID=40&md5=eef990febe60c767c74997b0b1986478","D?tská Klinika UJEP a Masarykovy Nemocnice, Krajská Zdravotní a.s., Ústí nad Labem, Czech Republic","Škvor, J., D?tská Klinika UJEP a …	biosimilar agent" Article drug control health personnel attitude drug control Europe human United States Biosimilar Pharmaceuticals Drug and Narcotic Control Europe Humans " United States""			Article	Scopus	2-s2.0-84930347915"
Reinke T.,"Biosimilars charge the market but still face many hurdles",2015,"Managed Care","2015","APR",,"16","17",,,,"https://www.scopus.com/inward/record.uri?eid=2-s2.0-84928887380&partnerID=40&md5=e556926e5bab7d0c95acb83f6490caa4",,"Reinke, T.",[No abstract available],,"biosimilar agent cost benefit analysis drug legislation economics food and drug administration health insurance management Uni…	Drug Managed Care Programs Policy Making United States " United States Food and Drug Administration""			Article	Scopus	2-s2.0-84928887380"
Slíva J.,"What are biosimilars and what do they bring to us? [Co jsou a co nám p?inášejí biosimilars?]",2015,"Vnitrni Lekarstvi","61","2",,"143","145",,1,,"https://www.scopus.com/inward/record.uri?eid=2-s2.0-84930353689&partnerID=40&md5=cdbf646c1efa6f8de12243da8d553276","Farmakologický Ústav 2, LF, UK, Praha, Czech Republic " Ústav Farmakologie 3	LF	UK	Praha	Czech Republic""	Slíva	J.	Farmakologický Ústav 2	LF	UK	Praha	Czech Republic	Ústav Farmakologie 3	LF	UK	Praha	Czech Republic""	Biosimilar medicines are a new category of medicinal products that substantially differ from generic preparations through the necessary submission of conclusive evidence of their therapeutic efficacy and therefore it is not sufficient to merely state their biological equivalence. Apart from the proven efficacy	also their safety is evaluated of course	with an emphasis on immunogenicity regarding biological nature of these substances. As a result	requirements for registration are much stricter. With regard to the current boom of the preparations labelled in a simplified way as biological or specifically targeted drugs	we can certainly expect a growing number of newly registered medicinal products in this category in the near future. Last year	a biosimilar insulin analogue of glargine was approved for administration at the level of the European Medicines Agency (EMA) in accordance with the aforementioned procedures" " its efficacy and safety profile have been found within the registration studies practically identical	or non-inferior	to the original insulin analogue.""	Biosimilars" Glargine Insulin Insulin analogues " Registration""	biosimilar agent" insulin derivative insulin glargine glargine long acting insulin Article bioequivalence European Medicines Agency human immunogenicity therapy drug approval Biosimilar Pharmaceuticals Drug Approval Humans " Insulin	Long-Acting""			Article	Scopus	2-s2.0-84930353689"
Škrha J.,"Biosimilar insulines - New possibilities of diabetes treatment [Biosimilární inzulíny - Nové možnosti v lé?b? diabetu]",2015,"Vnitrni Lekarstvi","61","4",,"301","303",,,,"https://www.scopus.com/inward/record.uri?eid=2-s2.0-84930329227&partnerID=40&md5=92ca4c5c5d47133d9d5a58a912052e21","III. Interní Klinika 1, LF UK a VFN, Praha, Czech Republic","Škrha, J., III. Interní Klinika 1, LF UK …	insulin" antidiabetic agent biosimilar agent insulin Article clinical practice diabetes mellitus drug efficacy drug safety glucose blood level insulin treatment diabetes mellitus human Biosimilar Pharmaceuticals Diabetes Mellitus Humans Hypoglycemic Agents " Insulin""			Article	Scopus	2-s2.0-84930329227"
Bocquet F., Paubel P.,"A long war begins: Biosimilars versus patented biologics",2015,"Journal of Medical Economics","18","12",,"1071","1073",,2,10.3111/13696998.2015.1075996,"https://www.scopus.com/inward/record.uri?eid=2-s2.0-84941363882&doi=10.3111%2f13696998.2015.1075996&partnerID=40&md5=3651274a4c7f0ef9fc749d2816beaf8e","Faculty of Pharmacy, Paris Descartes University, Sorbonne Paris Cité, P…	Inserm	UMR S 1145	Paris Descartes University	Sorbonne Paris Cité	Paris	France " General Agency of Equipment and Health Products (AGEPS)	Assistance Publique-Hôpitaux de Paris (AP-HP)	7 rue du Fer à Moulin	Paris	France""	Bocquet	F.	Faculty of Pharmacy	Paris Descartes University	Sorbonne Paris Cité	Paris	France	Health Law Institute	Inserm	UMR S 1145	Paris Descartes University	Sorbonne Paris Cité	Paris	France	General Agency of Equipment and Health Products (AGEPS)	Assistance Publique-Hôpitaux de Paris (AP-HP)	7 rue du Fer à Moulin	Paris	France" " Paubel	P.	Faculty of Pharmacy	Paris Descartes University	Sorbonne Paris Cité	Paris	France	Health Law Institute	Inserm	UMR S 1145	Paris Descartes University	Sorbonne Paris Cité	Paris	France	General Agency of Equipment and Health Products (AGEPS)	Assistance Publique-Hôpitaux de Paris (AP-HP)	7 rue du Fer à Moulin	Paris	France""	[No abstract available]	Biologics" Biosimilars Epoetin Generics Granulocyte-Colony Monoclonal antibodies " Stimulating Factor""
Nagai S., Yanagihara R., Kishioka Y.,"Japanese regulatory authority's perspective on biosimilars",2015,"The Lancet Oncology","16","3",,"e101","",,4,10.1016/S1470-2045(14)71220-3,"https://www.scopus.com/inward/record.uri?eid=2-s2.0-84924857350&doi=10.1016%2fS1470-2045%2814%2971220-3&partnerID=40&md5=6990192bb953c9036acb25022e1ab48d","Office of New Drug V, Pharmaceuticals and Medical Devices Agency…	The Advanced Clinical Research Center	The Institute of Medical Science The University of Tokyo	Tokyo	Japan Office of Standards and Guidelines Development	Pharmaceuticals and Medical Devices Agency	Tokyo	Japan " Office of Cellular and Tissue-based Products	Pharmaceuticals and Medical Devices Agency	Tokyo	Japan""	Nagai	S.	Office of New Drug V	Pharmaceuticals and Medical Devices Agency	Tokyo	Japan	Division of Genetic Therapeutics	The Advanced Clinical Research Center	The Institute of Medical Science The University of Tokyo	Tokyo	Japan" Yanagihara	R.	Office of Standards and Guidelines Development	Pharmaceuticals and Medical Devices Agency	Tokyo	Japan " Kishioka	Y.	Office of Cellular and Tissue-based Products	Pharmaceuticals and Medical Devices Agency	Tokyo	Japan""	[No abstract available]		biosimilar agent" filgrastim generic drug human growth hormone infliximab recombinant erythropoietin antineoplastic agent biosimilar agent drug approval drug efficacy drug manufacture drug safety ethnicity human immunogenicity Japan Japanese (people) Letter peer review practice guideline priority journal risk management drug approval legislation and jurisprudence Neoplasms standards Antineoplasti…			Letter	Scopus	2-s2.0-84924857350"
Garber A.J.,"Biosimilar products are not bioidentical",2015,"Journal of Diabetes","7","2",,"153","154",,2,10.1111/1753-0407.12243,"https://www.scopus.com/inward/record.uri?eid=2-s2.0-84924093309&doi=10.1111%2f1753-0407.12243&partnerID=40&md5=36bfd594b2b24776badc8fe65d038591","Department of Medicine, Division of Endocrinology, Diabetes and Metabolism, Baylor College of Medicine, Houston, TX, Unite…			Editorial	Scopus	2-s2.0-84924093309"
Bennett C.L., Chen B., Hermanson T., Georgantopoulos P., Sartor O.A.,"Japanese regulatory authority's perspective on biosimilars - Authors' reply",2015,"The Lancet Oncology","16","3",,"e102","",,,10.1016/S1470-2045(15)70047-1,"https://www.scopus.com/inward/record.uri?eid=2-s2.0-84924912953&doi=10.1016%2fS1470-2045%2815%2970047-1&partnerID=40&md5=eb3e6b33c2892c621577793bb4fe7a89","South Carolina C…	Columbia	SC	United States Hollings Cancer Center	Charleston	SC	United States Arnold School of Public Health	University of South Carolina	Columbia	SC	United States Department of Oncology	Helsinki University Central Hospital	Helsinki	Finland " Tulane Cancer Center	Tulane University School of Medicine	New Orleans	LA	United States""	Bennett	C.L.	South Carolina Center of Economic Excellence for Medication Safety	Efficacy and The Southern Network on Adverse Reactions (SONAR)	South Carolina College of Pharmacy The University of South Carolina	Columbia	United States	WJB Dorn VA Medical Center	Columbia	SC	United States	Hollings Cancer Center	Charleston	SC	United States	Arnold School of Public Health	University of South Carolina	Columbia	SC	United States" Chen	B.	South Carolina Center of Economic Excellence for Medication Safety	Efficacy and The Southern Network on Adverse Reactions (SONAR)	South Carolina College of Pharmacy The University of South Carolina	Columbia	United States	Arnold School of Public Health	University of South Carolina	Columbia	SC	United States Hermanson	T.
Ryan A.M.,"Frontiers in Nonclinical Drug Development: Biosimilars",2015,"Veterinary Pathology","52","2",,"419","426",,3,10.1177/0300985814547282,"https://www.scopus.com/inward/record.uri?eid=2-s2.0-84924873014&doi=10.1177%2f0300985814547282&partnerID=40&md5=ee12ced750354be9bf85ad6b11c551d4","Drug Safety Research and Development, Pfizer Inc., Groton, CT, United States","Ryan, A.M., Drug Safety Res…	generic	and other biological drugs " and it describes basic principles of the nonclinical development program for monoclonal antibody biosimilars. © The Author(s) 2014.""	biologics" biopharmaceuticals biosimilar drug development monoclonal antibody nonclinical nonhuman primates " regulatory guidance""	Primates" biosimilar agent monoclonal antibody animal drug approval drug legislation drug substitution food and drug administration United States Animals Antibodies	Monoclonal Biosimilar Pharmaceuticals Drug Approval Drug Substitution Legislation	Drug United States " United States Food and Drug Administration""			Article	Scopus	2-s2.0-84924873014"
Devries J.H., Gough S.C.L., Kiljanski J., Heinemann L.,"Biosimilar insulins: A European perspective",2015,"Diabetes, Obesity and Metabolism","17","5",,"445","451",,11,10.1111/dom.12410,"https://www.scopus.com/inward/record.uri?eid=2-s2.0-84926026172&doi=10.1111%2fdom.12410&partnerID=40&md5=593c01865b04c37e846da4307ebc0b70","Endocrinology, Academic Medical Centre, Amsterdam, Netherlands Oxford Cen…	Endocrinology and Metabolism	NIHR Oxford Biomedical Research Centre	Oxford	United Kingdom Eli Lilly and Company	Warsaw	Poland " Science and Co	Düsseldorf	Germany""	Devries	J.H.	Endocrinology	Academic Medical Centre	Amsterdam	Netherlands" Gough	S.C.L.	Oxford Centre for Diabetes	Endocrinology and Metabolism	NIHR Oxford Biomedical Research Centre	Oxford	United Kingdom Kiljanski	J.	Eli Lilly and Company	Warsaw	Poland " Heinemann	L.	Science and Co	Düsseldorf	Germany""	Biosimilar insulins are likely to enter clinical practice in Europe in the near future. It is important that clinicians are familiar with and understand the concept of biosimilarity and how a biosimilar drug may differ from its reference product. The present article provides an overview of biosimilars	the European regulatory requirements for biosimilars and safety issues. It also summarizes the current biosimilars approved in Europe and the key clinical issues associated with the use of biosimilar insulins. © 2014 The Authors.""	Biosimilars" Diabetes Insulin " Regulatory requirements""	biosimilar agent" generic drug insulin biosimilar agent insulin derivative drug approval drug legislation drug research drug safety drug use Europe Review human standards Biosimilar Pharmaceuticals Drugs	Generic Europe Humans Insulins " Legislation	Drug""			Review	Scopus	2-s2.0-84926026172"
Liu P.M., Zou L., Sadhu C., Shen W.D., Nock S.,"Comparative immunogenicity assessment: A critical consideration for biosimilar development",2015,"Bioanalysis","7","3",,"373","381",,4,10.4155/bio.14.311,"https://www.scopus.com/inward/record.uri?eid=2-s2.0-84923354566&doi=10.4155%2fbio.14.311&partnerID=40&md5=a0155b5786daf49744e6ceba2833a96b","Global Bioassays and Technology, Teva Pharmaceuticals, …	MedImmune	1 Med Immune Way	Gaithersburgh	MD	United States Biologics Department	NGM Biopharmaceuticals	630 Gateway Boulevard	South San Francisco	CA	United States " Global Biologics	Teva Pharmaceuticals	610 Galveston Drive	Redwood City	CA	United States""	Liu	P.M.	Global Bioassays and Technology	Teva Pharmaceuticals	145 Brandywine Parkway	West Chester	PA	United States" Zou	L.	Global Bioassays and Technology	Teva Pharmaceuticals	145 Brandywine Parkway	West Chester	PA	United States Sadhu	C.	Analytical Biotechnology	MedImmune	1 Med Immune Way	Gaithersburgh	MD	United States Shen	W.D.	Biologics Department	NGM Biopharmaceuticals	630 Gateway Boulevard	South San Francisco	CA	United States " Nock	S.	Global Biologics	Teva Pharmaceuticals	610 Galveston Drive	Redwood City
Kucharzik T., Maaser C.,"New therapeutic strategies in chronic inflammatory bowel disease [Neue Therapiestrategien bei chronisch-entzündlichen Darmerkrankungen]",2015,"Deutsche Medizinische Wochenschrift","140","3",,"194","197",,,10.1055/s-0041-100086,"https://www.scopus.com/inward/record.uri?eid=2-s2.0-84923380630&doi=10.1055%2fs-0041-100086&partnerID=40&md5=514c340dccbf245886dd4cbbc16cf959","Kl…	Klinikum Lüneburg	Germany""	Kucharzik	T.	Klinik für Allgemeine Innere Medizin und Gastroenterologie	Klinikum Lüneburg	Lüneburg Bögelstr. 1	Lüneburg	Germany" " Maaser	C.	Ambulanzzentrum Gastroenterologie	Klinikum Lüneburg	Germany""	[No abstract available]	biologicals" biosimilars chronic inflammatory bowel disease Crohn's disease " ulcerative colitis""	Article" chronic inflammation inflammatory bowel disease Colitis	Ulcerative Crohn disease drug effects human intestine mucosa microbiology microflora biological product biosimilar agent corticosteroid immunosuppressive agent mesalazine probiotic agent Adrenal Cortex Hormones Biological Products Biosimilar Pharmaceuticals Colitis	Ulcerative Crohn Disease Humans Immunosuppressive Agents Intestinal Mucosa Mesalamine Microbiota " Probiotics""			Article	Scopus	2-s2.0-84923380630"
López-Morales C.A., Miranda-Hernández M.P., Juárez-Bayardo L.C., Ramírez-Ibáñez N.D., Romero-Díaz A.J., Piña-Lara N., Campos-García V.R., Pérez N.O., Flores-Ortiz L.F., Medina-Rivero E.,"Physicochemical and biological characterization of a biosimilar trastuzumab",2015,"BioMed Research International","2015",, 427235,"","",,5,10.1155/2015/427235,"https://www.scopus.com/inward/record.uri?eid=2-s2.0-…	Royal Victoria Hospital	McGill University	687 Pine Avenue West	Montreal	QC	Canada""	López-Morales	C.A.	Unidad de Investigación y Desarrollo	Probiomed S.A. de C.V.	Cruce de Carreteras Acatzingo-Zumpahuacán s/n	Mexico" Miranda-Hernández	M.P.	Unidad de Investigación y Desarrollo	Probiomed S.A. de C.V.	Cruce de Carreteras Acatzingo-Zumpahuacán s/n	Mexico Juárez-Bayardo	L.C.	Unidad de Investigación y Desarrollo	Probiomed S.A. de C.V.	Cruce de Carreteras Acatzingo-Zumpahuacán s/n	Mexico Ramírez-Ibáñez	N.D.	Unidad de Investigación y Desarrollo	Probiomed S.A. de C.V.	Cruce de Carreteras Acatzingo-Zumpahuacán s/n	Mexico Romero-Díaz	A.J.	Unidad de Investigación y Desarrollo	Probiomed S.A. de C.V.	Cruce de Carreteras Acatzingo-Zumpahuacán s/n	Mexico Piña-Lara	N.	Unidad de Investigación y Desarrollo	Probiomed S.A. de C.V.	Cruce de Carreteras Acatzingo-Zumpahuacán s/n	Mexico Campos-García	V.R.	MUHC Research Institute	Royal Victoria Hospital	McGill University	687 Pine Avenue West	Montreal	QC	Canada Pérez	N.O.	Unidad de Investigación y Desarrollo	Probiomed S.A. de C.V.	Cruce de Carreteras Acatzingo-Zumpahuacán s/n
Escobedo-Moratilla A., de la Rosa A.P.B., Pérez-Urizar J.T.,"Preclinical in vitro and in vivo models for the assessment of biological activity in biosimilarity studies [Modelos preclínicos in vitro e in vivo para la evaluación de la actividad biológica en estudios de biocomparabilidad]",2015,"Gaceta Medica de Mexico","151","3",,"377","386",,,,"https://www.scopus.com/inward/record.uri?eid=2-s2.0-8…	San Luís Potosí	S.L.P.	Mexico""	Escobedo-Moratilla	A.	Instituto Potosino de Investigación Científica y Tecnológica A.C. (IPICyT)	San Luís Potosí	S.L.P.	Mexico" de la Rosa	A.P.B.	Instituto Potosino de Investigación Científica y Tecnológica A.C. (IPICyT)	San Luís Potosí	S.L.P.	Mexico " Pérez-Urizar	J.T.	Dixpertia S.A. de C.V	San Luís Potosí	S.L.P.	Mexico""	A drug that contains a recombinant protein as an active principle is called a biotechnological drug or biopharmaceutical. There are currently over 300 biopharmaceuticals worldwide. Many of these contains a similar active principle (biosimilar drug) as other previously registered (innovator drug). It has suggested that due to the complex implications in a formulation containing a protein	the manufacturing process is a key factor for efficacy and safety requirements. In fact	certain variability has been detected of the protein properties in different lots (or batches) of the same manufacturer	which produce changes at a clinical level. For this reason	the evaluation of biosimilar drugs has acquired great relevance	being the preclinical level of one of the more important stages of the development due to its lower cost (with respect to the clinical level) and its high capacity to detect formulation-manufacture problems. However	the demonstration of comparability at physicochemical	preclinical	and clinical levels is required in order to achieve market registration. In this review the in vitro and in vivo models used for the assessment of proposed biosimilars will be discussed. © 2015	Academia Nacional de Medicina. All rights reserved.""	Biological activity" Biosimilarity Cell line Pharmacodynamic Preclinical model " Rodent""	biosimilar agent" recombinant protein biosimilar agent biological activity drug activity drug cost drug formulation in vitro study in vivo study Review animal biological model drug screening human Animals Biosimilar Pharmaceuticals Drug Evaluation	Preclinical Humans In Vitro Techniques " Models	Biological""			Review	Scopus	2-s2.0-84939805358"
Wilson P., Wood C.,"Biosimilar esas: A comparative review",2015,"Journal of Renal Care","41","1",,"53","61",,3,10.1111/jorc.12099,"https://www.scopus.com/inward/record.uri?eid=2-s2.0-84923056412&doi=10.1111%2fjorc.12099&partnerID=40&md5=0ba2331eeda82e10df76445e74c383b4","Darent Valley Hospital, Darenth Wood Road, Dartford, Kent, United Kingdom " King's College Hospital NHS Foundation Trust	Denmark Hill	London	United Kingdom""	Wilson	P.	Darent Valley Hospital	Darenth Wood Road	Dartford	Kent	United Kingdom" " Wood	C.	King's College Hospital NHS Foundation Trust	Denmark Hill	London	United Kingdom""	Background: The management of anaemia in patients with chronic kidney disease has been transformed by development of erythropoiesis-stimulating agents (ESAs). Following expiry of the patent of the originator epoetin alfa in Europe	a number of biosimilar ESAs have been licensed for use in the nephrology setting. Biosimilars are biological medicines that are approved via stringently defined regulatory pathways on the basis that they have demonstrated comparable safety	efficacy and quality to their reference product. Objectives: As nurses have a pivotal role in patient care	not only administering medications but also educating patients about their treatment options	it is important that nurses understand the differences between biosimilar medicines and their reference products and appreciate the stringent regulatory requirements for approval of biosimilars. Methods: In this review	we use epoetin zeta as a case study to highlight practical considerations of using biosimilar ESAs in the management of patients with kidney disease. Results and Conclusion: Biosimilar products	such as epoetin zeta	may offer a range of features to patients	nurses and physicians	such as greater flexibility over dose and route of administration	in addition to greater access to biological medicines through cost savings. Application to Practice: Renal nurses play a significant role in the management of patients with kidney disease and anaemia	not only having an important role in the delivery of medicine but also in the education of patients. This review discusses some of the practical aspects associated with the use of biosimilar medicines to assist nurses in making informed decisions over their use. © 2014 European Dialysis and Transplant Nurses Association/European Renal Care Association.""	Anaemia" Biosimilar Chronic kidney disease " Epoetin""	antianemic agent" biosimilar agent erythropoietin recombinant erythropoietin recombinant protein Anemia	Iron-Deficiency comparative study complication human Kidney Failure	Chronic nursing Anemia	Iron-Deficiency Biosimilar Pharmaceuticals Erythropoietin Hematinics Humans Kidney Failure	Chronic " Recombinant Proteins""			Review	Scopus	2-s2.0-84923056412"
García-Nares H., Leyva-Carmona M.I., Pérez-Xochipa N., Chiquete E.,"Hypersensitivity reaction to a biosimilar insulin glargine",2015,"Journal of Diabetes","7","2",,"155","157",,6,10.1111/1753-0407.12241,"https://www.scopus.com/inward/record.uri?eid=2-s2.0-84924191614&doi=10.1111%2f1753-0407.12241&partnerID=40&md5=0f3427eeda74a2971415408c5421c8a9","Department of Endocrinology, Regional Hospital 1s…	Regional Hospital 1st of October	ISSSTE	México	DF	Mexico " Department of Neurology	The Salvador Zubirán National Institute of Medical Sciences and Nutrition	México	DF	Mexico""	García-Nares	H.	Department of Endocrinology	Regional Hospital 1st of October	ISSSTE	México	DF	Mexico" Leyva-Carmona	M.I.	Department of Immunology	Regional Hospital 1st of October	ISSSTE	México	DF	Mexico Pérez-Xochipa	N.	Department of Endocrinology	Regional Hospital 1st of October	ISSSTE	México	DF	Mexico " Chiquete	E.	Department of Neurology	The Salvador Zubirán National Institute of Medical Sciences and Nutrition	México	DF	Mexico""	[No abstract available]		biosimilar agent" chloride glucose insulin glargine sodium antidiabetic agent biosimilar agent glargine long acting insulin adult Article basophil degranulation case report chest tightness chloride blood level drug hypersensitivity female glucose blood level human middle aged non insulin dependent diabetes mellitus priority journal sodium blood level wheezing Diabetes Mellitus	Type 2 hypersensitivity prognosis Biosimilar Pharmaceuticals Diabetes Mellitus	Type 2 Female Humans Hypersensitivity Hypoglycemic Agents Insulin	Long-Acting Middle Aged " Prognosis""			Article	Scopus	2-s2.0-84924191614"
Daly M.-J., Guignard B., Nendaz M.,"Generic and biosimilar drug substitution : A panacea? [Médicaments génériques et biosimilaires : Une panacée?]",2015,"Revue Medicale Suisse","11","490",,"1909","1914",,2,,"https://www.scopus.com/inward/record.uri?eid=2-s2.0-84945294831&partnerID=40&md5=892e8d74da1beb6074d76ae49660d4ad","Service de Médecine Interne Générale, HUG, Genève 14, Switzerland " Service…	HUG	Genève 14	Switzerland""	Daly	M.-J.	Service de Médecine Interne Générale	HUG	Genève 14	Switzerland" Guignard	B.	Service de Pharmacologie et Toxicologie Cliniques	HUG	Genève 14	Switzerland " Nendaz	M.	Service de Médecine Interne Générale	HUG	Genève 14	Switzerland""	Drugs are the third largest source of expenditure under Switzerland's compulsory basic health insurance. Generics	the price of which should be at least 30 per cent less than the cost of the original drugs	can potentially allow substantial savings. Their approval requires bioequivalence studies and their use is safe	although some factors may influence patients' and physicians' acceptance. The increased substitution of biosimilar drugs for more expensive biotech drugs should allow further cost savings. In an attempt to extend the monopoly granted by the original drug patent	some pharmaceutical companies implement «evergreening» strategies including small modifications of the original substance for which the clinical benefit is not always demonstrated.""		biosimilar agent" generic drug biosimilar agent generic drug Article bioequivalence cost control drug approval drug industry drug substitution human patent drug cost drug substitution economics Switzerland Biosimilar Pharmaceuticals Drug Costs Drug Industry Drug Substitution Drugs	Generic Humans Patents as Topic " Switzerland""			Article	Scopus	2-s2.0-84945294831"
Macdonald J.C., Hartman H., Jacobs I.A.,"Regulatory considerations in oncologic biosimilar drug development",2015,"mAbs","7","4",,"653","661",,11,10.1080/19420862.2015.1040973,"https://www.scopus.com/inward/record.uri?eid=2-s2.0-84941560552&doi=10.1080%2f19420862.2015.1040973&partnerID=40&md5=47dc6b149d64eb61748e138aa25f839a","Pfizer Ltd., Tadworth, Surrey, United Kingdom Pfizer Inc.	Collegeville	PA	United States " Pfizer Inc.	New York	NY	United States""	Macdonald	J.C.	Pfizer Ltd.	Tadworth	Surrey	United Kingdom" Hartman	H.	Pfizer Inc.	Collegeville	PA	United States " Jacobs	I.A.	Pfizer Inc.	New York	NY	United States""	Biosimilar monoclonal antibodies are being developed globally for patients with different types of solid tumors and hematologic malignancies. Applications for proposed biosimilar monoclonal antibodies are being submitted to the regulatory authorities around the world and may increase patient access to key treatment options upon approval. An understanding among stakeholders (e.g.	physicians	patients and their caregivers	pharmacists	payers) of the approval criteria	as well as the similarities and differences in regulatory pathways involved in biosimilar approval in different countries	as presented in this review	will facilitate identification of high-quality	safe	monoclonal antibodies that have been developed according to strict	biosimilar regulatory standards. Further guidance and resolution of the ongoing discussions on biosimilar labeling	naming	automatic substitution	and indication extrapolation may ensure	in the future	an effective and appropriate use of biosimilar monoclonal antibodies by oncologists and other stakeholders in daily clinical practice. © 2015	Pfizer Inc.""	Biologics" Biosimilars Interchangeability Labeling Naming " Regulatory""	biosimilar agent" monoclonal antibody antineoplastic agent biosimilar agent cancer antibody monoclonal antibody clinical practice drug design drug efficacy drug industry drug labeling drug safety health care policy medicinal chemistry oncologist oncology pharmacy practice guideline prescription Review world health organization drug approval drug legislation human Antibodies	Monoclonal Antibodies	Neoplasm Antineoplastic Agents Biosimilar Pharmaceuticals Drug Approval Humans " Legislation	Drug""			Review	Scopus	2-s2.0-84941560552"
Gupta V., Khaitan B.K.,"Therapeutic potential of biosimilars in dermatology",2015,"Indian Journal of Dermatology, Venereology and Leprology","81","5",,"451","456",,1,10.4103/0378-6323.163706,"https://www.scopus.com/inward/record.uri?eid=2-s2.0-84940735863&doi=10.4103%2f0378-6323.163706&partnerID=40&md5=c000795f582375649820da8af2aa9163","Department of Dermatology and Venereology, All India Institu…	B.K.	Department of Dermatology and Venereology	All India Institute of Medical Sciences	Ansari Nagar	New Delhi	India""	The introduction of biologic therapy has revolutionized the treatment of many chronic diseases	including several dermatological disorders. Biological agents promise to satisfy medical needs previously unmet by conventional medicines. Unfortunately	these agents are expensive and out of reach for the majority of patients who need them. Biosimilars are copies of the innovator biological agents and represent an important advance in the field of biological therapeutics. Although they are similar to the original biologic	differences in terms of structure	efficacy	safety and immunogenicity remain a concern. Thus	biosimilars cannot be regarded as bio-generics. Awareness of the key differences between a biosimilar and its reference biological agent is essential for optimal treatment and safety of patients. The increasing availability of biosimilars provides patients and doctors with less expensive alternatives and increases the accessibility of biologic therapy to needy patients. In this review	we discuss the concept of biosimilars	the need for appropriate regulatory pathways and their current status in dermatology. © 2015 Indian Journal of Dermatology	Venereology	and Leprology.""	Biologics" biopharmaceuticals biosimilars generics " India""	biological product" biosimilar agent generic drug biosimilar agent allopathy chronic disease dermatology drug surveillance program European Medicines Agency human immune response immunogenicity Review sequence analysis animal dermatology drug effects immunogenetics immunology Skin Diseases trends Animals Biosimilar Pharmaceuticals Dermatology Humans Immunogenetic Phenomena " Skin Diseases""			Review	Scopus	2-s2.0-84940735863"
Puig L., Carretero G., Daudén E., Ferrándiz C., Marrón S.E., Martorell A., Pérez-Suárez B., Rodriguez-Cerdeira C., Ruiz-Villaverde R., Sánchez-Carazo J.L., Velasco M.,"Biosimilars in Dermatology: Current Situation (Part I) [Biosimilares en dermatología. Situación actual (parte i)]",2015,"Actas Dermo-Sifiliograficas","106","7",,"545","549",,4,10.1016/j.ad.2015.04.006,"https://www.scopus.com/inward…	Hospital Universitario de Gran Canaria Doctor Negrín	Las Palmas de Gran Canaria	Spain Servicio de Dermatología	Hospital Universitario de la Princesa	Madrid	Spain Servicio de Dermatología	Hospital Universitario Germans Trias i Pujol (HUGiT)	Badalona	Spain Unidad Clínica de Dermatología	Hospital de Alcañiz	Instituto Aragonés de Ciencias de la Salud (IACS)	Alcañiz	Spain Servicio de Dermatología	Hospital de Manises	Valencia	Spain Servicio de Dermatología	Hospital General Universitario Morales Meseguer	Murcia	Spain Servicio de Dermatología	Complejo Hospitalario de Vigo	EOXI	Vigo	Spain UGC Dermatología	Hospital Universitario Virgen de Las Nieves	Granada	Spain Servicio de Dermatología	Hospital General Universitario de Valencia	Valencia	Spain " Servicio de Dermatología	Hospital Arnau de Vilanova	Valencia	Spain""	Puig	L.	Servicio de Dermatología	Hospital de la Santa Creu i Sant Pau	Universitat Autònoma de Barcelona	Barcelona	Spain" Carretero	G.	Servicio de Dermatología	Hospital Universitario de Gran Canaria Doctor Negrín	Las Palmas de Gran Canaria	Spain Daudén	E.	Servicio de Dermatología	Hospital Universitario de la Princesa	Madrid	Spain Ferrándiz
Berndt E.R., Nass D., Kleinrock M., Aitken M.,"Decline in economic returns from new drugs raises questions about sustaining innovations",2015,"Health Affairs","34","2",,"245","252",,19,10.1377/hlthaff.2014.1029,"https://www.scopus.com/inward/record.uri?eid=2-s2.0-84922737785&doi=10.1377%2fhlthaff.2014.1029&partnerID=40&md5=101f721b7e809dbb301fc8406cae8d35","Alfred P. Sloan School of Management, M…	Plymouth MeetingPA	United States""	Berndt	E.R.	Alfred P. Sloan School of Management	Massachusetts Institute of Technology	Cambridge	United States" Nass	D.	IMS Institute for Healthcare Informatics	Plymouth MeetingPA	United States Kleinrock	M.	IMS Institute for Healthcare Informatics	Plymouth MeetingPA	United States " Aitken	M.	IMS Institute for Healthcare Informatics	Plymouth MeetingPA	United States""	The sales and financial returns realized by pharmaceutical companies are a frequent topic of discussion and debate. In this study we analyzed the economic returns for four cohorts of new prescription drugs launched in the United States (in 1991-94	1995-99	2000-04	and 2005-09) and compared fluctuations in revenues with changing average research and development (R&D) and other costs to determine patterns in rewards for pharmaceutical innovation.We found that the average present values of lifetime net economic returns were positive and reached a peak with the 1995-99 and 2000-04 new drug cohorts. However	returns have fallen sharply since then	with those for the 2005-09 cohort being very slightly negative and	on average	failing to recoup research and development and other costs. If this level of diminished returns persists	we believe that the rewards for innovation will not be sufficient for pharmaceutical manufacturers to maintain the historical rates of investments needed to sustain biomedical innovation. © 2015 Project HOPE-The People-to-People Health Foundation	Inc.""		biosimilar agent" new drug prescription drug biological product generic drug Article drug industry economics food and drug administration human profit reward tax United States commercial phenomena cost drug cost economic aspect economics international cooperation medical research pharmaceutics trends Biological Products Biomedical Research Biosimilar Pharmaceuticals Commerce Costs and Cost Analys…	Generic Economic Competition Humans Internationality Technology	Pharmaceutical " United States""			Article	Scopus	2-s2.0-84922737785"
Carrá A., MacIás Islas M.A., Tarulla A., Bichuetti D.B., Finkelsztejn A., Fragoso Y.D., Árcega-Revilla R., Cárcamo Rodríguez C., Durán J.C., Bonitto J.G., León R., Oehninger Gatti C., Orozco G., Vizcarra Escobar D.,"Biological and nonbiological complex drugs for multiple sclerosis in Latin America: Regulations and risk management",2015,"Expert Review of Neurotherapeutics","15","6",,"597","600",,2…	Instituto Mexicano Del Seguro Social	University of Guadalajara	Guadalajara	Mexico Hospital de Agudos Dr. Parmenio Piñero	Buenos Aires	Argentina Universidade Federal de Saõ Paulo	Saõ Paulo	Brazil Hospital de Clínicas de Porto Alegre	Porto Alegre	Brazil Universidade Metropolitana de Santos	Neuroimmunology Angiocorpore	Santos	Brazil Centro Médico Nacional MAC	Hospital de Especialidades	Instituto Mexicano de Seguro Social	Puebla	Mexico Pontificia Universidad Catolica de Chile	Santiago	Chile Facultad de Medicina	Universidad Mayor de San Andres	La-Paz	Bolivia Clinica Marly	Bogota	Colombia Hospital Universitario de Valencia	Valencia	Venezuela Instituto de Neurologiá	Hospital de Clínicas de Montevideo	Montevideo	Uruguay Hospital Patrocinio Peñuela Ruiz San Cristobal	Tachira	Venezuela " Universidad Peruana Cayetano Heredia	Clínica San Felipe	Lima	Peru""	Carrá	A.	Hospital Británico	Buenos Aires	Argentina" MacIás Islas	M.A.	Centro Médico de Occidente	Instituto Mexicano Del Seguro Social	University of Guadalajara	Guadalajara	Mexico Tarulla	A.	Hospital de Agudos Dr. Parmenio Piñero	Buenos Aires	Argentina Bichuetti
Taylor P.,"A scientific update on biosimilar infliximab (CT-P13) in rheumatic diseases",2015,"Expert Review of Clinical Immunology","11",,,"S1","S4",,,10.1586/1744666X.2015.1090876,"https://www.scopus.com/inward/record.uri?eid=2-s2.0-84942238350&doi=10.1586%2f1744666X.2015.1090876&partnerID=40&md5=7e403d15e55477b2ccaabc60df1f9e4f","Kennedy Institute of Rheumatology, University of Oxford, Oxford, …	biosimilar agent" infliximab antirheumatic agent biosimilar agent CT-P13 infliximab monoclonal antibody ankylosing spondylitis biological therapy drug efficacy drug safety economic aspect human immunogenicity randomized controlled trial (topic) Review rheumatic disease rheumatoid arthritis area under the curve metabolism Rheumatic Diseases treatment outcome Antibodies	Monoclonal Antirheumatic Agents Area Under Curve Biosimilar Pharmaceuticals Humans Infliximab Rheumatic Diseases " Treatment Outcome""			Review	Scopus	2-s2.0-84942238350"
Endrenyi L., Jamali F., Loebenberg R.,"Subsequent entry biologics in Canada: Current state of the science",2015,"Journal of Pharmacy and Pharmaceutical Sciences","18","2",,"177","183",,1,,"https://www.scopus.com/inward/record.uri?eid=2-s2.0-84931264148&partnerID=40&md5=ff1633d68e61099423ae98c77169e93b","Department of Pharmacology and Toxicology, University of Toronto, Toronto, ON, Canada " Univer…	Edmonton	AB	Canada""	Endrenyi	L.	Department of Pharmacology and Toxicology	University of Toronto	Toronto	ON	Canada" Jamali	F.	University of Alberta	Edmonton	AB	Canada " Loebenberg	R.	University of Alberta	Edmonton	AB	Canada""	The Canadian Society for Pharmaceutical Sciences organized a workshop on the current state of sciences of subsequent entry biologics (SEBs	biosimilars) on December 10th 2014 in the Health Canada location in Ottawa	ON. The day-long workshop provided an opportunity to discuss recent regulatory developments and a wide range of scientific issues related to SEBs. Following a discussion on the differences between the Canadian guidance and those of other countries	a series of presentations were made that focused on the regulatory requirements with regard to the product quality	methodology	non-clinical and clinical data. In addition	issues of extrapolation from one indication to another	interchangeability and reimbursement were articulated. It was also highlighted that both the patients and caregivers need to be better informed regarding the safety and efficacy of articulated SEBs. © 2015	J Pharm Pharm Sci. All right reserved.""		lymphotoxin" monoclonal antibody tumor necrosis factor alpha biosimilar agent Article bioassay bioequivalence biology Canada Canadian food and drug administration health service human immunogenicity medical decision making pharmaceutics pharmacist physical chemistry physician attitude reimbursement subsequent entry biologic workshop world health organization standards Biosimilar Pharmaceuticals C…			Article	Scopus	2-s2.0-84931264148"
Müller-Ladner U., Hong S., Oh C., Taylor P.,"Scientific rationale behind the development and approval of biosimilar infliximab (CT-P13) in Europe",2015,"Expert Review of Clinical Immunology","11",,,"S5","S14",,3,10.1586/1744666X.2015.1090310,"https://www.scopus.com/inward/record.uri?eid=2-s2.0-84942256170&doi=10.1586%2f1744666X.2015.1090310&partnerID=40&md5=23b9475a8e0f286f24529748be2bbcb4","Just…	Incheon	South Korea " Kennedy Institute of Rheumatology	University of Oxford	Oxford	United Kingdom""	Müller-Ladner	U.	Justus-Liebig University Gießen	Kerckhoff-Klinik GmbH	Benekestr. 2-8	Bad Nauheim	Germany" Hong	S.	Celltrion	Incheon	South Korea Oh	C.	Celltrion	Incheon	South Korea " Taylor	P.	Kennedy Institute of Rheumatology	University of Oxford	Oxford	United Kingdom""	Biosimilars are drugs developed to be highly similar to their originator biologic (or reference medicinal product) with no clinically meaningful differences in purity	efficacy or safety. Production of biologics and biosimilars is highly complex and sensitive	with any change in manufacturing process having a potential impact on efficacy and safety. This review provides an overview of the manufacturing process for these drugs and considers the implications of any process changes. The scientific rationale underlying the regulatory comparability exercise for process-changed reference medicinal products and biosimilars is also discussed	as is the issue of switchability from a reference medicinal product to its biosimilar. CT-P13 (Remsima®	Inflectra®)	a biosimilar of infliximab	is used as a case study to discuss these issues. © 2015 Informa UK	Ltd.""	biosimilar" CT-P13 infliximab manufacture " switchability""	biosimilar agent" ct p 13 infliximab unclassified drug antirheumatic agent biosimilar agent CT-P13 infliximab monoclonal antibody clinical trial (topic) drug activity drug approval drug manufacture Europe human postmarketing surveillance Review Arthritis	Rheumatoid metabolism outcome assessment Spondylitis	Ankylosing Antibodies	Monoclonal Antirheumatic Agents Arthritis	Rheumatoid Biosimilar Pharmaceuticals Drug Approval Europe Humans Infliximab Outcome Assessment (Health Care) " Spondylitis	Ankylosing""			Review	Scopus	2-s2.0-84942256170"
Lambertini M., Ferreira A.R., Del Mastro L., Danesi R., Pronzato P.,"Pegfilgrastim for the prevention of chemotherapy-induced febrile neutropenia in patients with solid tumors",2015,"Expert Opinion on Biological Therapy","15","12",,"1799","1817",,1,10.1517/14712598.2015.1101063,"https://www.scopus.com/inward/record.uri?eid=2-s2.0-84944936870&doi=10.1517%2f14712598.2015.1101063&partnerID=40&md5=af…	Hospital de Santa Maria	Instituto de Medicina Molecular	Faculty of Medicine	University of Lisbon	Lisbon	Portugal Department of Medical Oncology	U.O. Sviluppo Terapie Innovative	IRCCS AOU San Martino - IST	Genoa	Italy " Department of Clinical and Experimental Medicine	University of Pisa	Pisa	Italy""	Lambertini	M.	Department of Medical Oncology	U.O. Oncologia Medica 2	IRCCS AOU San Martino - IST	Genoa	Italy" Ferreira	A.R.	Department of Medical Oncology	U.O. Oncologia Medica 2	IRCCS AOU San Martino - IST	Genoa	Italy	Department of Medical Oncology	Hospital de Santa Maria	Instituto de Medicina Molecular	Faculty of Medicine	University of Lisbon	Lisbon	Portugal Del Mastro	L.	Department of Medical Oncology	U.O. Oncologia Medica 2	IRCCS AOU San Martino - IST	Genoa	Italy	Department of Medical Oncology	U.O. Sviluppo Terapie Innovative	IRCCS AOU San Martino - IST	Genoa	Italy Danesi	R.	Department of Medical Oncology	U.O. Oncologia Medica 2	IRCCS AOU San Martino - IST	Genoa
Hernández M.A.A., Andreu J.L., Ruiz M.A.C., Serrano M.A.B., Díaz-González F., Muelas J.V.M.,"Position paper from the Spanish Society of Rheumatology on biosimilar drugs [Documento de posicionamiento de la Sociedad Española de Reumatología sobre fármacos biosimilares]",2015,"Reumatologia Clinica","11","5",,"269","278",,5,10.1016/j.reuma.2015.03.009,"https://www.scopus.com/inward/record.uri?eid=2-s…	Hospital Universitario Puerta de Hierro Majadahonda	Majadahonda	Madrid	Spain Servicio de Reumatología	Hospital Universitario Reina Sofía	Córdoba	Spain Sección de Reumatología	Hospital General Universitario de Castellón	Castellón de la Plana	Spain Departamento de Medicina Interna	Facultad de Medicina	Universidad de La Laguna	San Cristóbal de La Laguna	Santa Cruz de Tenerife	Spain Servicio de Reumatología	Hospital Universitario de Canarias	San Cristóbal de La Laguna	Santa Cruz de Tenerife	Spain " Servicio de Reumatología	Hospital Vall d'Hebron	Barcelona	Spain""	Hernández	M.A.A.	FEA Reumatología	Hospital Virgen del Puerto	Plasencia	Cáceres	Spain" Andreu	J.L.	Servicio de Reumatología	Hospital Universitario Puerta de Hierro Majadahonda	Majadahonda	Madrid	Spain Ruiz	M.A.C.	Servicio de Reumatología	Hospital Universitario Reina Sofía	Córdoba	Spain Serrano	M.A.B.	Sección de Reumatología	Hospital General Universitario de Castellón	Castellón de la Plana	Spain Díaz-González	F.	Departamento de Medicina Interna	Facultad de Medicina	Universidad de La Laguna
Tsuruta L.R., Lopes dos Santos M., Moro A.M.,"Biosimilars advancements: Moving on to the future",2015,"Biotechnology Progress","31","5",,"1139","1149",,14,10.1002/btpr.2066,"https://www.scopus.com/inward/record.uri?eid=2-s2.0-84944880087&doi=10.1002%2fbtpr.2066&partnerID=40&md5=eeddd7cface4e0df81af93e5dfec33a6","Lab. Biofármacos em Células Animais do Instituto Butantan, São Paulo, SP, Brazil " ii…	USP	São Paulo	SP	Brazil""	Tsuruta	L.R.	Lab. Biofármacos em Células Animais do Instituto Butantan	São Paulo	SP	Brazil" Lopes dos Santos	M.	Lab. Biofármacos em Células Animais do Instituto Butantan	São Paulo	SP	Brazil " Moro	A.M.	Lab. Biofármacos em Células Animais do Instituto Butantan	São Paulo	SP	Brazil	iii/INCT-Instituto de Investigação em Imunologia	USP	São Paulo	SP	Brazil""	Many patents for the first biologicals derived from recombinant technology and	more recently	monoclonal antibodies (mAbs) are expiring. Naturally	biosimilars are becoming an increasingly important area of interest for the pharmaceutical industry worldwide	not only for emergent countries that need to import biologic products. This review shows the evolution of biosimilar development regarding regulatory	manufacturing bioprocess	comparability	and marketing. The regulatory landscape is evolving globally	whereas analytical structure and functional analyses provide the foundation of a biosimilar development program. The challenges to develop and demonstrate biosimilarity should overcome the inherent differences in the bioprocess manufacturing and physicochemical and biological characterization of a biosimilar compared to several lots of the reference product. The implementation of approaches	such as Quality by Design (QbD)	will provide products with defined specifications in relation to quality	purity	safety	and efficacy that were not possible when the reference product was developed. Actually	the need to prove comparability to the reference product by the biosimilar industry has increased the knowledge about the product and the production-process associated by the use of powerful analytical tools. The technological challenges to make copies of biologic products while attending regulatory and market demands are expected to help innovation in the direction of attaining more productive m…	Bioassays" Biosimilars Comparability High-order structure " Monoclonal antibodies""	Antibodies" Bioassay Biology Commerce Manufacture Monoclonal antibodies Surface plasmon resonance Biological characterization Biosimilars Comparability High-order structure Manufacturing process Monoclonal antibodies (mAbs) Pharmaceutical industry Technological challenges Product design biosimilar agent animal biotechnology disease model drug industry economics human trends Animals Biosimilar Pha…	Animal Drug Industry " Humans""			Article	Scopus	2-s2.0-84944880087"
Nikiphorou E., Kautiainen H., Hannonen P., Asikainen J., Kokko A., Rannio T., Sokka T.,"Clinical effectiveness of CT-P13 (infliximab biosimilar) used as a switch fromremicade (infliximab) in patients with established rheumatic disease. report of clinical experience based on prospective observational data",2015,"Expert Opinion on Biological Therapy","15","12",,"1677","1683",,25,10.1517/14712598.20…	Äänekoski	Finland " University of Eastern Finland	Faculty of Health Sciences	Department of Rheumatology	Jyväskylä Central Hospital	Jyväskylä	Finland""	Nikiphorou	E.	Jyväskylä Central Hospital	Rheumatology Research Department	Jyväskylä	Finland" Kautiainen	H.	Medcare Foundation	Äänekoski	Finland Hannonen	P.	Jyväskylä Central Hospital	Rheumatology Research Department	Jyväskylä	Finland Asikainen	J.	Jyväskylä Central Hospital	Rheumatology Research Department	Jyväskylä	Finland Kokko	A.	Jyväskylä Central Hospital	Rheumatology Research Department	Jyväskylä	Finland Rannio	T.	Jyväskylä Central Hospital	Rheumatology Research Department	Jyväskylä	Finland " Sokka	T.	Jyväskylä Central Hospital	Rheumatology Research Department	Jyväskylä	Finland	University of Eastern Finland	Faculty of Health Sciences	Department of Rheumatology	Jyväskylä Central Hospital	Jyväskylä	Finland""	Objective: To gain clinical experience on the effectiveness and safety of switching from infliximab-Remicade(INX) to infliximab-biosimilar-CT-P13 (INB) in patients with established rheumatic disease. Methods: Patients receiving INX treatment at a rheumatology clinic consented to switching from INX to INB. Patient reported outcomes (PROs)
Patel P.K., King C.R., Feldman S.R.,"Biologics and biosimilars",2015,"Journal of Dermatological Treatment","26","4",,"299","302",,1,10.3109/09546634.2015.1054782,"https://www.scopus.com/inward/record.uri?eid=2-s2.0-84939167468&doi=10.3109%2f09546634.2015.1054782&partnerID=40&md5=ae1e40a042b03777a4dfa7ad829952e1","Health Information Technology, Grady Health System, Atlanta, GA, United States Depar…	Center for Dermatology Research	Winston-Salem	NC	United States Department of Pathology	Center for Dermatology Research	Winston-Salem	NC	United States Public Health Sciences	Wake Forest School of Medicine	Winston-Salem	NC	United States " Department of Dermatology	Center for Dermatology Research	Wake Forest School of Medicine	Medical Center Boulevard	Winston-Salem	NC	United States""	Patel	P.K.	Health Information Technology	Grady Health System	Atlanta	GA	United States" King	C.R.	Department of Dermatology	Center for Dermatology Research	Winston-Salem	NC	United States " Feldman	S.R.	Department of Dermatology	Center for Dermatology Research	Winston-Salem	NC	United States	Department of Pathology	Center for Dermatology Research	Winston-Salem	NC	United States	Public Health Sciences	Wake Forest School of Medicine	Winston-Salem	NC	United States	Department of Dermatology	Center for Dermatology Research
Tesch H., Ulshöfer T., Vehling-Kaiser U., Ottillinger B., Bulenda D., Turner M.,"Prevention and treatment of chemotherapy-induced neutropenia with the biosimilar filgrastim: a non-interventional observational study of clinical practice patterns",2015,"Oncology research and treatment","38","4",,"146","152",,4,10.1159/000381318,"https://www.scopus.com/inward/record.uri?eid=2-s2.0-84952629524&doi=10…	T.	Bethanien Hospital	Frankfurt/M.	Germany Vehling-Kaiser	U.	Bethanien Hospital	Frankfurt/M.	Germany Ottillinger	B.	Bethanien Hospital	Frankfurt/M.	Germany Bulenda	D.	Bethanien Hospital	Frankfurt/M.	Germany " Turner	M.	Bethanien Hospital	Frankfurt/M.	Germany""	BACKGROUND: Biosimilars are similar but non-identical versions of existing biological drugs. The HEXAFIL study was an observational study that assessed the clinical usage	safety and efficacy of the biosimilar filgrastim in routine clinical practice in Germany.PATIENTS AND METHODS: A total of 1	337 cancer patients received the biosimilar filgrastim for primary prophylaxis (PP)	secondary prophylaxis (SP) or interventional treatment (TX) plus chemotherapy. Data including neutropenic complications and adverse events (AEs) were documented for up to 3 consecutive cycles.RESULTS: In cycle 1	44.9% of the patients received the biosimilar filgrastim as PP	31.0% as SP	and 23.6% as TX. Approximately 90% of the patients required no modifications to their chemotherapy regimen	with lower rates among the PP/SP versus the TX patients. Neutropenic complications occurred in 7.9%	6.9%	and 3.9% of the patients (cycles 1	2	and 3	respectively). Only 1.8% of the patients experienced febrile neutropenia during cycle 1. Earlier and longer filgrastim treatment reduced grade 3/4 leukopenia and neutropenic complications. The observed safety/tolerability profile was as expected" " the most common AE (4.3%) was musculoskeletal back/bone pain.CONCLUSION: In this observational real-life study of clinical practice	the biosimilar filgrastim was effective and well tolerated	with results consistent with those reported in phase II and phase III trials. © 2015 S. Karger GmbH	Freiburg.""		antineoplastic agent" biosimilar agent filgrastim hematologic agent adult aged chemically induced clinical practice clinical trial drug combination female Germany human leukopenia male middle aged multicenter study Neoplasms neutropenia prospective study recurrent disease Adult Aged Antineoplastic Agents Biosimilar Pharmaceuticals Drug Therapy	Combination Female Filgrastim Germany Hematologic Agents Humans Leukopenia Male Middle Aged Neoplasms Neutropenia Practice Patterns	Physicians' Prospective Studies " Recurrence""			Article	Scopus	2-s2.0-84952629524"
Choi J.-H., Lee B.H., Ko J.M., Sohn Y.B., Lee J.-S., Kim G.-H., Heo S.H., Park J.-Y., Kim Y.-M., Kim J.-H., Yoo H.-W.,"A Phase 2 multi-center, open-label, switch-over trial to evaluate the safety and efficacy of abcertin® in patients with type 1 gaucher disease",2015,"Journal of Korean Medical Science","30","4",,"378","384",,,10.3346/jkms.2015.30.4.378,"https://www.scopus.com/inward/record.uri?ei…	Seoul National University Children's Hospital	Seoul	South Korea Department of Medical Genetics	Ajou University Hospital	Ajou University School of Medicine	Suwon	South Korea Department of Clinical Genetics	Yonsei University College of Medicine	Seoul	South Korea Medical Genetics Center	Asan Medical Center Children's Hospital	Seoul	South Korea " ISU Abxis Co.	Seongnam	South Korea""	Choi	J.-H.	Department of Pediatrics	Asan Medical Center Children's Hospital	University of Ulsan College of Medicine	Seoul	South Korea" Lee	B.H.	Department of Pediatrics	Asan Medical Center Children's Hospital	University of Ulsan College of Medicine	Seoul	South Korea Ko	J.M.	Department of Pediatrics	Seoul National University Children's Hospital	Seoul	South Korea Sohn	Y.B.	Department of Medical Genetics	Ajou University Hospital	Ajou University School of Medicine	Suwon	South Korea Lee	J.-S.	Department of Clinical Genetics	Yonsei University College of Medicine	Seoul	South Korea Kim	G.-H.	Medical Genetics Center	Asan Medical Center Children's Hospital	Seoul	South Korea Heo
Abi-Raad R., Smith B.R.,"Biosimilar biologics: Never identical but close enough",2015,"Transfusion","55","2",,"229","231",,2,10.1111/trf.12961,"https://www.scopus.com/inward/record.uri?eid=2-s2.0-84923067688&doi=10.1111%2ftrf.12961&partnerID=40&md5=60e9705df7755e1e576f1dd5699baf0b","Department of Laboratory Medicine, Yale University School of Medicine, New Haven, CT, United States","Abi-Raad, R.,…	B.R.	Department of Laboratory Medicine	Yale University School of Medicine	New Haven	CT	United States""	[No abstract available]		filgrastim" granulocyte colony stimulating factor neutralizing antibody protein biosimilar agent granulocyte colony stimulating factor monoclonal antibody recombinant protein acute granulocytic leukemia allotransplantation amino acid sequence antibody production autotransplantation bioreactor cell count conformation Editorial follow up hematologic malignancy Hodgkin disease human incidence pure r…	Monoclonal Biosimilar Pharmaceuticals Female Granulocyte Colony-Stimulating Factor Hematopoietic Stem Cell Mobilization Hematopoietic Stem Cells Humans Living Donors Male Neoplasms Peripheral Blood Stem Cell Transplantation " Recombinant Proteins""			Editorial	Scopus	2-s2.0-84923067688"
Veltkamp M., Drent M., Baughman R.P.,"Infliximab or biosimilars in sarcoidosis " To switch or not to switch?""	2015	Sarcoidosis Vasculitis and Diffuse Lung Diseases""	32""	4""		280""	283""		2		https://www.scopus.com/inward/record.uri?eid=2-s2.0-84983109547&partnerID=40&md5=c1552a731334d476e77c259d9e792c36""	ILD Center of Excellence	St. Antonius Hospital	Koekoekslaan 1	Nieuwegein	CM	Netherlands" Dept of Pharmacoloogy and Toxicology	FHML	University Maastricht	Netherlands " Interstitial Lung Disease and Sarcoidosis Clinic	Dept of Internal Medicine	University of Cincinnati Medical Center	Cincinnati	Ohio	United States""	Veltkamp	M.	ILD Center of Excellence	St. Antonius Hospital	Koekoekslaan 1	Nieuwegein	CM	Netherlands" Drent	M.	ILD Center of Excellence	St. Antonius Hospital	Koekoekslaan 1	Nieuwegein	CM	Netherlands	Dept of Pharmacoloogy and Toxicology	FHML	University Maastricht	Netherlands " Baughman	R.P.	Interstitial Lung Disease and Sarcoidosis Clinic	Dept of Internal Medicine	University of Cincinnati Medical Center	Cincinnati
Gomollón F.,"Biosimilars in inflammatory bowel disease: Ready for prime time?",2015,"Current Opinion in Gastroenterology","31","4",,"290","295",,11,10.1097/MOG.0000000000000184,"https://www.scopus.com/inward/record.uri?eid=2-s2.0-84941549073&doi=10.1097%2fMOG.0000000000000184&partnerID=40&md5=1375aaada36b111679f8973e2c83fbb9","IBD UNIT, Digestive Diseases Service, Hospital Clínico Universitario L…	biosimilar agent" biosimilar agent gastrointestinal agent infliximab Article clinical trial (topic) human inflammatory bowel disease practice guideline profit randomized controlled trial (topic) drug control drug cost drug substitution economics health personnel attitude Inflammatory Bowel Diseases procedures statistics and numerical data Attitude of Health Personnel Biosimilar Pharmaceuticals Dr…			Article	Scopus	2-s2.0-84941549073"
Gulácsi L., Brodszky V., Baji P., Kim H., Kim S.Y., Cho Y.Y., Péntek M.,"Biosimilars for the management of rheumatoid arthritis: Economic considerations",2015,"Expert Review of Clinical Immunology","11",,,"S43","S52",,21,10.1586/1744666X.2015.1090313,"https://www.scopus.com/inward/record.uri?eid=2-s2.0-84942256493&doi=10.1586%2f1744666X.2015.1090313&partnerID=40&md5=3a6c07bbeb4096171421456cb7edb4…	Incheon	South Korea""	Gulácsi	L.	Department of Health Economics	Corvinus University Budapest	Budapest	Hungary" Brodszky	V.	Department of Health Economics	Corvinus University Budapest	Budapest	Hungary Baji	P.	Department of Health Economics	Corvinus University Budapest	Budapest	Hungary Kim	H.	Celltrion	Incheon	South Korea Kim	S.Y.	Celltrion	Incheon	South Korea Cho	Y.Y.	Celltrion	Incheon	South Korea " Péntek	M.	Department of Health Economics	Corvinus University Budapest	Budapest	Hungary""	Biologic drugs have proved highly effective for the treatment of immune-mediated inflammatory diseases such as rheumatoid arthritis (RA). These drugs are often considered cost-effective for well-defined RA patient populations not responding adequately to conventional treatment	but are used first-line relatively rarely	partly due to high costs. Furthermore	not all clinically eligible patients can access biologics even as second-line therapy. Recently	there has been a rise in interest in biosimilar drugs that are highly comparable to the reference medicinal product (RMP) in terms of efficacy and safety but may generally be lower in price. This review summarizes the cost burden of RA and considers the potential role of biosimilars in reducing drug costs and increasing patient access to biologics. © 2015 Informa UK	Ltd.""	biosimilar" budget savings cost-effectiveness CT-P13 pharmacoeconomics " rheumatoid arthritis""	biosimilar agent" ct p 13 infliximab unclassified drug antirheumatic agent biosimilar agent CT-P13 infliximab monoclonal antibody cost control cost effectiveness analysis drug cost drug efficacy drug safety economic aspect human randomized controlled trial (topic) Review rheumatoid arthritis Arthritis	Rheumatoid cost benefit analysis economics outcome assessment procedures statistical model Antibodies	Monoclonal Antirheumatic Agents Arthritis	Rheumatoid Biosimilar Pharmaceuticals Cost-Benefit Analysis Drug Costs Humans Infliximab Models	Economic " Outcome Assessment (Health Care)""
Schreiber S.,"An update on biosimilar drugs for inflammatory bowel disease",2015,"Expert Review of Gastroenterology and Hepatology","9",,,"S1","S3",,3,10.1586/17474124.2015.1091305,"https://www.scopus.com/inward/record.uri?eid=2-s2.0-84942321566&doi=10.1586%2f17474124.2015.1091305&partnerID=40&md5=946b8bb7911f387aafd0a686cffafe76","Klinik für Innere Medizin I, Universitätsklinikum Schleswig-Holst…	biosimilar agent" infliximab tumor necrosis factor antiinflammatory agent biosimilar agent CT-P13 gastrointestinal agent monoclonal antibody tumor necrosis factor alpha biological therapy cost control drug cost drug indication drug manufacture drug research drug response human inflammatory bowel disease protein processing quality of life Review treatment outcome antagonists and inhibitors immunol…	Monoclonal Biosimilar Pharmaceuticals Gastrointestinal Agents Humans Inflammatory Bowel Diseases Infliximab Treatment Outcome " Tumor Necrosis Factor-alpha""			Review	Scopus	2-s2.0-84942321566"
Li E., Ramanan S., Green L.,"Pharmacist substitution of biological products: Issues and considerations",2015,"Journal of Managed Care Pharmacy","21","7",,"532","539",,3,,"https://www.scopus.com/inward/record.uri?eid=2-s2.0-84934767258&partnerID=40&md5=f7b2a51e6878b112c09f48d9e46bed93","University of New England College of Pharmacy, Portland, ME, United States " Amgen Inc.	Thousand Oaks	CA	United States""	Li	E.	University of New England College of Pharmacy	Portland	ME	United States" Ramanan	S.	Amgen Inc.	Thousand Oaks	CA	United States " Green	L.	Amgen Inc.	Thousand Oaks	CA	United States""	Biosimilars are biological products that are highly similar to their biological reference products	notwithstanding minor differences in clinically inactive components. However	unlike generics of small-molecule drugs	biosimilars are not identical to their reference products	since each manufacturer uses unique cell lines and processes	and these lead to slight structural differences between products. Because these structural variations can lead to differences in clinical response	clinical studies demonstrating biosimilarity are required before and robust pharmacovigilance after approval. Although the FDA has not yet issued formal guidance on interchangeable biosimilars	higher standards of similarity will be required in order to achieve an interchangeable designation. In this commentary	we review the differences between generics and biosimilars	describe their respective regulatory approval pathways	discuss interchangeability and substitution	and review substitution of interchangeable biosimilars	focusing on key professional considerations for pharmacists. © 2015	Academy of Managed Care Pharmacy.""		biological product" biosimilar agent drug generic drug small molecule drug unclassified drug biosimilar agent generic drug Article drug approval drug substitution drug surveillance program food and drug administration human managed care pharmacist pharmacy professional practice United States drug substitution organization and management pharmacist professional standard Biosimilar Pharmaceuticals …	Generic Humans Pharmaceutical Services Pharmacists Professional Role United States " United States Food and Drug Administration""			Article	Scopus	2-s2.0-84934767258"
Kurki P., Ekman N.,"Biosimilar regulation in the EU",2015,"Expert Review of Clinical Pharmacology","8","5",,"649","659",,6,10.1586/17512433.2015.1071188,"https://www.scopus.com/inward/record.uri?eid=2-s2.0-84939805284&doi=10.1586%2f17512433.2015.1071188&partnerID=40&md5=0fc3a5360072e84b077fdc79cb561375","Evaluation of Medicinal Products, Finnish Medicines Agency, Mannerheimintie 103b, P.O. Box 55…	N.	Evaluation of Medicinal Products	Finnish Medicines Agency	Mannerheimintie 103b	P.O. Box 55	Helsinki	Finland""	In the EU	the EMA has been working with biosimilars since 1998. This experience is crystallized in the extensive set of guidelines	which range from basic principles to details of clinical trials. While the guidance may appear complicated	it has enabled the development of biosimilars	of which 21 have managed to get marketing authorization. Currently marketed biosimilars in the EU have a good track record in safety and traceability. No biosimilars have been withdrawn from the market because of safety concerns. The most controversial issues with biosimilars are immunogenicity and extrapolation of therapeutic indications. The available data for these topics do not raise concerns…	Ltd.""	Biosimilars" Clinical trials Comparability Extrapolation Immunogenicity Interchangeability " Regulatory""	biosimilar agent" biosimilar agent bioequivalence drug control drug efficacy drug indication drug legislation drug marketing drug safety European Union government regulation history of medicine human immunogenicity interchangeability legal aspect pharmacodynamics philosophy of medicine practice guideline prescriptive authority Review risk management animal drug approval drug design drug legislati…	Drug""			Review	Scopus	2-s2.0-84939805284"
Kim J.S., Kim S.H., Kwon B., Hong S.,"Comparison of immunogenicity test methods used in clinical studies of infliximab and its biosimilar (CT-P13)",2015,"Expert Review of Clinical Immunology","11",,,"S33","S41",,8,10.1586/1744666X.2015.1090312,"https://www.scopus.com/inward/record.uri?eid=2-s2.0-84942257038&doi=10.1586%2f1744666X.2015.1090312&partnerID=40&md5=ccfc8423f2920cb4bfba61718cd3869e","Ce…	S.H.	Celltrion	13-6	Songdo-dong	Yeonsu-gu	Incheon	South Korea Kwon	B.	Celltrion	13-6	Songdo-dong	Yeonsu-gu	Incheon	South Korea " Hong	S.	Celltrion	13-6	Songdo-dong	Yeonsu-gu	Incheon	South Korea""	Anti-drug antibodies against biologic drugs affect efficacy and safety" " therefore	it is important to use appropriate assays for immunogenicity testing in clinical studies. This review describes the electrochemiluminescent (ECL) immunoassay	ELISA	radioimmunoassay	and homogeneous mobility shift assay. The characteristics of ECL	used to assess immunogenicity in comparison trials of CT-P13 (Remsima®	Inflectra®) versus its reference medicinal product	infliximab (Remicade®)	are also compared with the other assays	based on published literature. These comparisons show that ECL is more sensitive than ELISA	radioimmunoassay	and homogeneous mobility shift assay	and less affected by drug interference than ELISA. Similar immunogenicity was observed for CT-P13 and reference medicinal product using ECL	demonstrating the reliability of this method to assess immunogenicity in comparative studies. © 2015 Informa UK	Ltd.""	analytic methods" anti-drug antibodies biosimilar CT-P13 electrochemiluminescent assay ELISA homogeneous mobility shift assay immunoassays infliximab " radioimmunoassay""	biosimilar agent" ctp 13 infliximab unclassified drug antibody biosimilar agent CT-P13 infliximab monoclonal antibody comparative study drug blood level drug competition drug tolerance electrochemiluminescent immunoassay enzyme linked immunosorbent assay homogeneous mobility shift assay human immunoassay immunogenicity radioimmunoassay Review enzyme linked immunosorbent assay gel mobility shift a…	Monoclonal Biosimilar Pharmaceuticals Electrophoretic Mobility Shift Assay Enzyme-Linked Immunosorbent Assay Humans Immunoassay Infliximab Radioimmunoassay " Reproducibility of Results""			Review	Scopus	2-s2.0-84942257038"
Crager S.E.,"Improving global access to new vaccines: Intellectual property, technology transfer, and regulatory pathways [Mejorar el acceso mundial a las nuevas vacunas: Propiedad intelectual, transferencia de tecnología y vías de reglamentación]",2015,"Revista Panamericana de Salud Publica/Pan American Journal of Public Health","37","1",,"59","68",,,,"https://www.scopus.com/inward/record.uri?ei…	Drug Patents as Topic Program Evaluation Technology Transfer Vaccines " World Health Organization""			Article	Scopus	2-s2.0-84926644814"
Ben-Horin S., Heap G.A., Ahmad T., Kim H., Kwon T., Chowers Y.,"The immunogenicity of biosimilar infliximab: Can we extrapolate the data across indications?",2015,"Expert Review of Gastroenterology and Hepatology","9",,,"S27","S34",,14,10.1586/17474124.2015.1091307,"https://www.scopus.com/inward/record.uri?eid=2-s2.0-84942306750&doi=10.1586%2f17474124.2015.1091307&partnerID=40&md5=280a4306d72e67e…	Exeter	United Kingdom IBD Pharmacogenetics	University of Exeter	Exeter	United Kingdom University of Exeter	Exeter	United Kingdom Celltrion	Incheon	South Korea " Gastroenterology Department	Bruce Rappaport School of Medicine	Technion Israel Institute of Technology	Haifa	Israel""	Ben-Horin	S.	Gastroenterology Department	Sheba Medical Center	Tel-Aviv University	Tel Hashomer	Israel" Heap	G.A.	Royal Devon and Exeter NHS Foundation Trust	Exeter	United Kingdom	IBD Pharmacogenetics	University of Exeter	Exeter	United Kingdom Ahmad	T.	Royal Devon and Exeter NHS Foundation Trust	Exeter	United Kingdom	University of Exeter	Exeter	United Kingdom Kim	H.	Celltrion	Incheon	South Korea Kwon	T.	Celltrion	Incheon	South Korea " Chowers	Y.	Gastroenterology Department	Bruce Rappaport School of Medicine	Technion Israel Institute of Technology	Haifa	Israel""
Puig L., Carretero G., Daudén E., Ferrándiz C., Marrón S.E., Martorell A., Pérez-Suárez B., Rodriguez-Cerdeira C., Ruiz-Villaverde R., Sánchez-Carazo J.L., Velasco M.,"Biosimilars in Dermatology: Current Situation (Part II) [Biosimilares en dermatología. Situación actual (parte II)]",2015,"Actas Dermo-Sifiliograficas","106","7",,"550","554",,5,10.1016/j.ad.2015.04.008,"https://www.scopus.com/inwa…	Hospital Universitario de Gran Canaria Doctor Negrín	Las Palmas de Gran Canaria	Spain Servicio de Dermatología	Hospital Universitario de la Princesa	Madrid	Spain Servicio de Dermatología	Hospital Universitario Germans Trias i Pujol (HUGiT)	Badalona	Barcelona	Spain Unidad Clínica de Dermatología	Hospital de Alcañiz	Instituto Aragonés de Ciencias de la Salud (IACS)	Alcañiz	Spain Servicio de Dermatología	Hospital de Manises	Valencia	Spain Servicio de Dermatología	Hospital Morales Meseguer	Murcia	Spain Servicio de Dermatología	Complejo Hospitalario de Vigo	EOXI	Vigo	Spain UGC Dermatología	Hospital Universitario Virgen de Las Nieves	Granada	Spain Servicio de Dermatología	Hospital General Universitario de Valencia	Valencia	Spain " Servicio de Dermatología	Hospital Arnau de Vilanova	Valencia	Spain""	Puig	L.	Servicio de Dermatología	Hospital de la Santa Creu i Sant Pau	Universitat Autònoma de Barcelona	Barcelona	Spain" Carretero	G.	Servicio de Dermatología	Hospital Universitario de Gran Canaria Doctor Negrín	Las Palmas de Gran Canaria	Spain Daudén	E.	Servicio de Dermatología	Hospital Universitario de la Princesa	Madrid
Mysler E.,"Biosimilars: Clinical Interpretation and Implications for Drug Development",2015,"Current Rheumatology Reports","17","2",,"","",5,2,10.1007/s11926-014-0483-y,"https://www.scopus.com/inward/record.uri?eid=2-s2.0-84921522818&doi=10.1007%2fs11926-014-0483-y&partnerID=40&md5=d2aef68f4a76f2d3d1f8b8bd189bd531","Organización Médica de Investigación, Buenos Aires, Argentina","Mysler, E., Organ…	they evaluate different formulas to determine whether they are no better or worse. This article summarizes the clinical aspects of drug development with regard to the efficacy and safety of these new medications. © 2015	Springer Science+Business Media New York.""	Biologics" Biosimilars: clinical aspects Clinical trials Efficacy " Safety""	biosimilar agent" biosimilar agent bioequivalence clinical effectiveness drug approval drug contraindication drug cost drug design drug distribution drug efficacy drug elimination drug half life drug indication drug manufacture drug quality drug research drug safety human inflammatory bowel disease medical literature postmarketing surveillance practice guideline Review risk assessment risk benefi…			Review	Scopus	2-s2.0-84921522818"
Brady L.J., Velayudhan J., Visone D.B., Daugherty K.C., Bartron J.L., Coon M., Cornwall C., Hinckley P.J., Connell-Crowley L.,"The criticality of high-resolution N-linked carbohydrate assays and detailed characterization of antibody effector function in the context of biosimilar development",2015,"mAbs","7","3",,"562","570",,12,10.1080/19420862.2015.1016692,"https://www.scopus.com/inward/record.u…	Seattle Genetics	Bothell	WA	United States Drug Substance Technologies	Amgen Inc.	Seattle	WA	United States Formulation and Drug Product Sciences	Seattle Genetics	Bothell	WA	United States " Analytical Translation Development	Kineta Inc.	Seattle	WA	United States""	Brady	L.J.	Physical Chemistry Characterization	Sandoz Biopharmaceuticals	Oberhaching	Germany" Velayudhan	J.	Process Analytics	Seattle Genetics	Bothell	WA	United States Visone	D.B.	Drug Substance Technologies	Amgen Inc.	Seattle	WA	United States Daugherty	K.C.	Formulation and Drug Product Sciences	Seattle Genetics	Bothell	WA	United States Bartron	J.L.	Analytical Translation Development	Kineta Inc.	Seattle	WA	United States Coon	M.	Drug Substance Technologies	Amgen Inc.
Marchesi F., Cerchiara E., Dessanti M.L., Gumenyuk S., Franceschini L., Palombi F., Pisani F., Romano A., Spadea A., Pupo L., Annibali O., La Malfa A., Arcese W., Mengarelli A.,"Comparison between biosimilar filgrastim vs other granulocyte-colony stimulating factor formulations (originator filgrastim, peg-filgrastim and lenograstim) after autologous stem cell transplantation: A retrospective surv…	Campus Bio-Medico University	Rome	Italy Haematology Unit	Tor Vergata University	Rome	Italy Pharmacy Unit	Regina Elena National Cancer Institute	Rome	Italy " Rome Transplant Network	Rome	Italy""	Marchesi	F.	Haematology and Stem Cell Transplantation Unit	Regina Elena National Cancer Institute	Rome	Italy" Cerchiara	E.	Haematology Unit	Campus Bio-Medico University	Rome	Italy Dessanti	M.L.	Haematology and Stem Cell Transplantation Unit	Regina Elena National Cancer Institute	Rome	Italy Gumenyuk	S.	Haematology and Stem Cell Transplantation Unit	Regina Elena National Cancer Institute	Rome	Italy Franceschini	L.	Haematology Unit	Tor Vergata University	Rome	Italy Palombi	F.	Haematology and Stem Cell Transplantation Unit	Regina Elena National Cancer Institute	Rome	Italy Pisani	F.	Haematology and Stem Cell Transplantation Unit	Regina Elena National Cancer Institute	Rome	Italy Romano	A.	Haematology and Stem Cell Transplantation Unit
Falit B.P., Singh S.C., Brennan T.A.,"Biosimilar competition in the United States: Statutory incentives, payers, and pharmacy benefit managers",2015,"Health Affairs","34","2",,"294","301",,14,10.1377/hlthaff.2014.0482,"https://www.scopus.com/inward/record.uri?eid=2-s2.0-84922722479&doi=10.1377%2fhlthaff.2014.0482&partnerID=40&md5=04e3814d8373143e64fc7b4fbeb09e98","Harvard Radiation Oncology Progr…	CVS Health	Lincoln	RI	United States " CVS Health	Woonsocket	RI	United States""	Falit	B.P.	Harvard Radiation Oncology Program	Boston	MA	United States" Singh	S.C.	Specialty client solutions and trend management	CVS Health	Lincoln	RI	United States " Brennan	T.A.	CVS Health	Woonsocket	RI	United States""	Widespread adoption of generic medications	made possible by the Hatch-Waxman Act of 1984	has contained the cost of small-molecule drugs in the United States. Biologics	however	have yet to face competition from follow-on products and represent the fastest-growing sector of the US pharmaceutical market. We compare the legislative framework governing small-molecule generics to that which regulates follow-on biologics	and we examine management tools that are likely to be most successful in promoting biosimilars' adoption. The Biologics Price Competition and Innovation Act established an abbreviated pathway for follow-on biologics	but weak statutory incentives create barriers to entry. Many authors have raised concerns that competition under the biologics act may be weaker than that posed by small-molecule generics under Hatch-Waxman	in part because of legislative choices such as the absence of market exclusivity for the first biosimilar approved and a requirement that follow-on manufacturers disclose their manufacturing processes to the manufacturer of the reference product. Provider skepticism and limited competition from biosimilars will challenge payers and pharmacy benefit managers to reduce prices and maximize uptake of…	including tiered formularies and innovative fee schedules	that can control spending by promoting uptake of biosimilars across both the pharmacy and medical benefits. © 2015 Project HOPE-The People-to-People Health Foundation	Inc.""		biosimilar agent" biological factor generic drug Article competition drug cost drug marketing food and drug administration human pharmacist pharmacy benefit manager uncertainty United States drug approval drug industry economic aspect economics legislation and jurisprudence organization and management pharmacy procedures reimbursement standards Biological Factors Biosimilar Pharmaceuticals Drug A…	Generic Economic Competition Humans Pharmaceutical Services Reimbursement	Incentive United States " United States Food and Drug Administration""			Article	Scopus	2-s2.0-84922722479"
Grampp G., Bonafede M., Felix T., Li E., Malecki M., Sprafka J.M.,"Active and passive surveillance of enoxaparin generics: A case study relevant to biosimilars",2015,"Expert Opinion on Drug Safety","14","3",,"349","360",,6,10.1517/14740338.2015.1001364,"https://www.scopus.com/inward/record.uri?eid=2-s2.0-84923356961&doi=10.1517%2f14740338.2015.1001364&partnerID=40&md5=caaffbd5657335f80004223103fe…	Boston	MA	United States Amgen	Inc.	Washington	DC	United States University of New England	College of Pharmacy	Department of Pharmacy Practice	Portland	ME	United States " Amgen	Inc.	Thousand Oaks	CA	United States""	Grampp	G.	Amgen	Inc.	4000 Nelson Rd.	Longmont	CO	United States" Bonafede	M.	Truven Health Analytics	Boston	MA	United States Felix	T.	Amgen	Inc.	Washington	DC	United States Li	E.	University of New England	College of Pharmacy	Department of Pharmacy Practice	Portland	ME	United States Malecki	M.	Amgen	Inc.	Thousand Oaks	CA	United States " Sprafka	J.M.
Harzallah A., Zouaghi K., Dridi A., Boubaker K., Beji S., Ayari M., El Younsi F., Moussa F.B., Kheder A.,"Therapeutic efficacy of a biosimilar epoetin alfa in hemodialysis patients",2015,"Saudi journal of kidney diseases and transplantation : an official publication of the Saudi Center for Organ Transplantation, Saudi Arabia","26","1",,"78","82",,1,,"https://www.scopus.com/inward/record.uri?eid=2…	K.	Department of Internal Medicine A	Charles Nicolle Hospital	Tunis	Tunisia Dridi	A.	Department of Internal Medicine A	Charles Nicolle Hospital	Tunis	Tunisia Boubaker	K.	Department of Internal Medicine A	Charles Nicolle Hospital	Tunis	Tunisia Beji	S.	Department of Internal Medicine A	Charles Nicolle Hospital	Tunis	Tunisia Ayari	M.	Department of Internal Medicine A	Charles Nicolle Hospital	Tunis	Tunisia El Younsi	F.	Department of Internal Medicine A	Charles Nicolle Hospital	Tunis	Tunisia Moussa	F.B.	Department of Internal Medicine A	Charles Nicolle Hospital	Tunis	Tunisia " Kheder	A.	Department of Internal Medicine A	Charles Nicolle Hospital	Tunis	Tunisia""	Anemia is a frequent complication in patients with chronic kidney disease. However	human recombinant erythropoietin (rHu-EPO) has revolutionized the management of anemia in chronically dialyzed patients. Epomax ® is a new rHu-EPO alfa manufactured in Tunisia (Medis Laboratories). The aim of this study was to evaluate the efficacy and tolerance of Epomax ® in chronic hemodialysis (HD) patients in a phase-III	multicenter	clinical trial. Fiftythree HD patients (mean age 47.7 ± 13 years) who received a stable dose of rHu-EPO (Hemax ®	a rHu-EPO alfa manufactured by Biosidus Laboratories) subcutaneously were switched to Epomax ® via the same route of administration. At baseline	the mean systolic pressure was 132 ± 18 mm Hg and the mean diastolic pressure was 79 ± 8 mm Hg. The mean blood hemoglobin was 10.2 g/dL and the median ferritin level was 667 ng/mL. After a follow-up of 43 days	the mean blood hemoglobin was 10.5 g/dL under the effect of Epomax ® . There was no significant difference in the mean hemoglobin levels between the treatments with both drugs. Few adverse events were reported during the study. We conclude that Epomax ® was effective at maintaining the hemoglobin levels at target concentrations and was well tolerated in HD patients.""		antianemic agent" biosimilar agent erythropoietin hemoglobin recombinant erythropoietin recombinant protein adult aged anemia blood blood pressure clinical trial complication drug substitution female human male metabolism middle aged multicenter study phase 3 clinical trial Renal Insufficiency
Scott B.J., Klein A.V., Wang J.,"Biosimilar monoclonal antibodies: A Canadian regulatory perspective on the assessment of clinically relevant differences and indication extrapolation",2015,"Journal of Clinical Pharmacology","55","S3",,"S123","S132",,20,10.1002/jcph.339,"https://www.scopus.com/inward/record.uri?eid=2-s2.0-84923353114&doi=10.1002%2fjcph.339&partnerID=40&md5=32c8c82fed62112a16c3bdcb…	A.V.	Centre for the Evaluation of Radiopharmaceuticals and Biotherapeutics	Biologics and Genetic Therapies Direct.	Health Products and Food Branch	Ottawa	Canada " Wang	J.	Centre for the Evaluation of Radiopharmaceuticals and Biotherapeutics	Biologics and Genetic Therapies Direct.	Health Products and Food Branch	Ottawa	Canada""	Monoclonal antibodies have become mainstays of treatment for many diseases. After more than a decade on the Canadian market	a number of authorized monoclonal antibody products are facing patent expiry. Given their success	most notably in the areas of oncology and autoimmune disease	pharmaceutical and biotechnology companies are eager to produce their own biosimilar versions and have begun manufacturing and testing for a variety of monoclonal antibody products. In October of 2013	the first biosimilar monoclonal antibody products were approved by the European Medicines Agency (Remsima™ and Inflectra™). These products were authorized by Health Canada shortly after" " however	while the EMA allowed for extrapolation to all of the indications held by the reference product	Health Canada limited extrapolation to a subset of the indications held by the reference product	Remicade®. The purpose of this review is to discuss the Canadian regulatory framework for the authorization of biosimilar mAbs with specific discussion around the clinical requirements for establishing (bio)-similarity and to present the principles that are used in the clinical assessment of New Drug Submissions for intended biosimilar monoclonal antibodies. Health Canada's current views regardin…	product interchangeability	and post-market surveillance are discussed as well. © 2014	The American College of Clinical Pharmacology.""	biologics" biosimilars biotechnology clinical trials monoclonal antibodies " regulatory""	biosimilar agent" infliximab monoclonal antibody new drug biosimilar agent monoclonal antibody Article bioequivalence Canada clinical assessment drug absorption drug analysis drug approval drug bioavailability drug efficacy drug excretion drug half life drug manufacture drug metabolism drug safety European Medicines Agency expiration date human immune response immunogenicity maximum plasma concen…	Monoclonal Biosimilar Pharmaceuticals Canada Drug Approval Humans Product Surveillance	Postmarketing " Therapeutic Equivalency""			Article	Scopus	2-s2.0-84923353114"
Miranda-Hernández M.P., López-Morales C.A., Piña-Lara N., Perdomo-Abúndez F.C., Pérez N.O., Revilla-Beltri J., Molina-Pérez A., Estrada-Marín L., Flores-Ortiz L.F., Ruiz-Argüelles A., Medina-Rivero E.,"Pharmacokinetic Comparability of a Biosimilar Trastuzumab Anticipated from Its Physicochemical and Biological Characterization",2015,"BioMed Research International","2015",, 874916,"","",,1,10.1155…	Probiomed S.A. de C.V.	Avenue Ejército Nacional No. 499	Colonia Granada	Delegación Miguel Hidalgo	México	D.F.	Mexico " Laboratorios Clínicos	Puebla de Bioequivalencia	S.A. de C.V.	Boulevard Díaz Ordaz No. 808	Puebla	Mexico""	Miranda-Hernández	M.P.	Unidad de Investigación y Desarrollo	Probiomed S.A. de C.V.	Cruce de carreteras Acatzingo-Zumpahuacán	Tenancingo	Mexico" López-Morales	C.A.	Unidad de Investigación y Desarrollo	Probiomed S.A. de C.V.	Cruce de carreteras Acatzingo-Zumpahuacán	Tenancingo	Mexico Piña-Lara	N.	Unidad de Investigación y Desarrollo	Probiomed S.A. de C.V.	Cruce de carreteras Acatzingo-Zumpahuacán	Tenancingo	Mexico Perdomo-Abúndez	F.C.	Unidad de Investigación y Desarrollo	Probiomed S.A. de C.V.	Cruce de carreteras Acatzingo-Zumpahuacán	Tenancingo	Mexico Pérez	N.O.	Unidad de Investigación y Desarrollo	Probiomed S.A. de C.V.	Cruce de carreteras Acatzingo-Zumpahuacán	Tenancingo	Mexico Revilla-Beltri	J.	Dirección Médica	Probiomed S.A. de C.V.	Avenue Ejército Nacional No. 499	Colonia Granada	Delegación Miguel Hidalgo
Azevedo V.F., de Souza Meirelles E., Kochen J.A.L., Medeiros A.C., Miszputen S.J., Teixeira F.V., Damião A.O.M.C., Kotze P.G., Romiti R., Arnone M., Ferreira Magalhães R., Maia C.P.A., de Carvalho A.V.E.,"Recommendations on the use of biosimilars by the Brazilian Society of Rheumatology, Brazilian Society of Dermatology, Brazilian Federation of Gastroenterology and Brazilian Study Group on Inflam…	Brazil Brazilian Federation of Gastroenterology	Brazil " Brazilian Study Group on Inflammatory Bowel Disease	Brazil""	Azevedo	V.F.	Brazilian Society of Rheumatology	Brazil" de Souza Meirelles	E.	Brazilian Society of Rheumatology	Brazil Kochen	J.A.L.	Brazilian Society of Rheumatology	Brazil Medeiros	A.C.	Brazilian Society of Rheumatology	Brazil Miszputen	S.J.	Brazilian Federation of Gastroenterology	Brazil	Brazilian Study Group on Inflammatory Bowel Disease	Brazil Teixeira	F.V.	Brazilian Study Group on Inflammatory Bowel Disease	Brazil Damião	A.O.M.C.	Brazilian Study Group on Inflammatory Bowel Disease	Brazil Kotze	P.G.	Brazilian Study Group on Inflammatory Bowel Disease	Brazil Romiti	R.	Brazilian Society of Dermatology	Brazil Arnone	M.	Brazilian Society of Dermatology	Brazil Ferreira Magalhães	R.	Brazilian Society of Dermatology	Brazil Maia	C.P.A.	Brazilian Society of Dermatology	Brazil " de Carvalho	A.V.E.	Brazilian Society of Dermatology	Brazil""	The Brazilian Societies of Rheumatology (SBR) and Dermatology (SBD)	the Brazilian Federation of Gastroenterology (FBG) and the Brazilian Study Group on Inflammatory Bowel Disease (GEDIIB) gathered a group of their respective specialists on the topic of interest to discuss the most relevant issues regarding the clinical use of biosimilar medicines in Brazil. The main aim of that meeting was to prepare a document with recommendations to guide medical specialists an…	such as rheumatoid arthritis	ankylosing spondylitis
Fernandez-Lopez S., Kazzaz D., Bashir M., McLaughlin T.,"Assessment of pharmacists' views on biosimilar naming conventions",2015,"Journal of Managed Care Pharmacy","21","3",,"188","195",,10,,"https://www.scopus.com/inward/record.uri?eid=2-s2.0-84930157900&partnerID=40&md5=714a09260582992b39bcbac679fa4313","Reimbursement Strategy, Xcenda, San Bruno, CA, United States Market Insights	Xcenda	Charlotte	NC	United States " Scientific Client Strategies	Xcenda	Palm Harbor	FL	United States""	Fernandez-Lopez	S.	Reimbursement Strategy	Xcenda	San Bruno	CA	United States" Kazzaz	D.	Scientific Client Strategies	Xcenda	Palm Harbor	FL	United States Bashir	M.	Market Insights	Xcenda	Charlotte	NC	United States " McLaughlin	T.	Scientific Client Strategies	Xcenda	Palm Harbor	FL	United States""	BACKGROUND: As the date for the introduction of biosimilars in the United States approaches	questions remain regarding the naming	coding	and approval process for these agents that will need to be carefully considered. OBJECTIVES: To (a) ascertain pharmacists' awareness of and comfort level with biosimilars and (b) determine the impact of identical or different nonproprietary names on pharmacists' confidence in substituting interchangeable biologics. METHODS: The Academy of Managed Care Pharmacy	the American Pharmacists Association	and the American Society of Health-System Pharmacists fielded a survey to their membership or a partial segment of their membership. The survey consisted of 2 sections: (1) current processes for reporting biologics being dispensed and (2) familiarity and preferences regarding biosimilars. RESULTS: A substantial majority (70.1%) of respondents reported regularly using National Drug Code numbers as…	10.4% of respondents reported using either the nonproprietary name or the Healthcare Common Procedure Coding System code as the identifier. When presented with 3 scenarios for naming conventions of interchangeable biosimilars and asked to rate their level of confidence (1 = not confident	5 = very confident) to substitute	74.6% of pharmacists indicated that they would be confident or very confident in substituting an interchangeable biosimilar with the reference product if both shared the same active ingredient or nonproprietary name of the reference biologic 25.3% of pharmacists were confident in substituting when the nonproprietary name is not shared with the biologic " and 37.3% of pharmacists expressed confide…	reporting	and recording of the biological products dispensed. The results of this survey indicate that the ultimate decision on the naming convention for biosimilars may influence dispensing pharmacists	with the majority of respondents being most comfortable with biosimilars having the same nonproprietary name as the reference biologic. © 2015	Academy of Managed Care Pharmacy.""		biosimilar agent" filgrastim human growth hormone infliximab insulin glargine recombinant erythropoietin recombinant follitropin Article computer program electronic medical record electronic prescribing Healthcare Common Procedure Coding System hospital human managed care organization medical informatics medical society pharmacist pharmacist attitude United States drug approval health personnel a…
Bocquet F., Paubel P., Fusier I., Cordonnier A.-L., Sinègre M., Le Pen C.,"Biosimilar Versus Patented Erythropoietins: Learning from 5 Years of European and Japanese Experience",2015,"Applied Health Economics and Health Policy","13","1",,"47","59",,9,10.1007/s40258-014-0125-6,"https://www.scopus.com/inward/record.uri?eid=2-s2.0-84921918300&doi=10.1007%2fs40258-014-0125-6&partnerID=40&md5=8e8b877b…	Sorbonne Paris Cité	Paris	France Health Law Institute	Inserm	UMR S 1145	Paris Descartes University	Sorbonne Paris Cité	Paris	France " Therapeutic Evaluation Unit	General Agency of Equipment and Health Products (AGEPS)	Assistance Publique-Hôpitaux de Paris (AP-HP)	Paris	France""	Bocquet	F.	Laboratory for the Economics and Management of Health Organizations	Dauphine University	Place du Maréchal de Lattre de Tassigny	Paris	CEDEX 16	France	Paris Descartes University	Sorbonne Paris Cité	Paris	France	Health Law Institute	Inserm	UMR S 1145	Paris Descartes University	Sorbonne Paris Cité	Paris	France	Therapeutic Evaluation Unit	General Agency of Equipment and Health Products (AGEPS)	Assistance Publique-Hôpitaux de Paris (AP-HP)	Paris	France" Paubel	P.	Paris Descartes University	Sorbonne Paris Cité	Paris	France	Health Law Institute	Inserm	UMR S 1145	Paris Descartes University	Sorbonne Paris Cité	Paris	France Fusier
Jelkmann W.,"The ESA scenario gets complex: From biosimilar epoetins to activin traps",2015,"Nephrology Dialysis Transplantation","30","4",,"553","559",,10,10.1093/ndt/gfu089,"https://www.scopus.com/inward/record.uri?eid=2-s2.0-84926639724&doi=10.1093%2fndt%2fgfu089&partnerID=40&md5=a60d7444544757298878c054379f3a8d","Institute of Physiology, University of Luebeck, Luebeck, Germany","Jelkmann, W.,…	activin" akb 6548 antianemic agent erythropoietin mimetic peptide fg 2216 gsk 1278863 hypoxia inducible factor hypoxia inducible factor prolyl hydroxylase inhibitor novel erythropoiesis stimulating protein peginesatide recombinant erythropoietin roxadustat sotatercept synthetic peptide unclassified drug activin biosimilar agent erythropoietin anemia Article bone atrophy drug binding drug efficacy…			Article	Scopus	2-s2.0-84926639724"
[truncated: 2,079 more rows]
[truncated: 508 more columns]
